# Supplementary material for: Simultaneous miRNA and mRNA Transcriptome Profiling of Differentiating Equine Satellite Cells Treated with Gamma-Oryzanol and Exposed to Hydrogen Peroxide
Source: Nutrients. 2018 Dec 2;10(12):1871. doi: 10.3390/nu10121871 (PMC6316332; doi:10.3390/nu10121871)
Supplement: Supplementary file 1 [file nutrients-10-01871-s001.zip]

Archive with 2 entries (2 files):
- Supplemental material Table S1.xlsx
- Supplemental material Table S2.xlsx
