# Supplementary material for: Simultaneous miRNA and mRNA Transcriptome Profiling of Differentiating Equine Satellite Cells Treated with Gamma-Oryzanol and Exposed to Hydrogen Peroxide
Source: Nutrients. 2018 Dec 2;10(12):1871. doi: 10.3390/nu10121871 (PMC6316332; doi:10.3390/nu10121871)
Supplement: Supplementary file 1 [file nutrients-10-01871-s001.zip › Supplemental material Table S1.xlsx]

## Sheet: Supplemental material no. 1
p	Regulation	FC (abs)	FC	Log FC	GeneSymbol	Description	Sequence
1.0397745E-4	up	1.478461	1.478461	0.5640962		Unknown
3.7668124E-6	up	3.9876294	3.9876294	1.9955313		Unknown
1.371874E-5	up	3.5598476	3.5598476	1.8318155		Unknown
6.8433554E-5	down	1.8657075	-1.8657075	-0.8997228		Unknown
2.8659697E-5	down	1.9599015	-1.9599015	-0.9707811		Unknown
5.612093E-6	up	8.683336	8.683336	3.1182494		Unknown
1.2772271E-5	up	3.450992	3.450992	1.7870111		Unknown
1.7056154E-4	down	2.2820895	-2.2820895	-1.1903553		Unknown
8.556482E-6	down	4.7990346	-4.7990346	-2.2627442		Unknown
2.8607686E-4	up	1.5177003	1.5177003	0.6018869	IGF2	Equus caballus insulin-like growth factor 2 (somatomedin A) (IGF2), mRNA [NM_001114539]	TTTCTTGGCTTTTGCCTCGTGCTGCATTGCTGCTTACCGCCCCAGTGAGACTCTGTGTGG
4.240764E-5	up	1.4556156	1.4556156	0.54162943	TLR4	Equus caballus toll-like receptor 4 (TLR4), mRNA [NM_001099769]	CCTCCCTCCTCTTTAAGGCAGTTTCCTTATGAAGGTTAAACTCTTACGACTAATTCCTAA
3.2094066E-4	down	1.311562	-1.311562	-0.39128593	CS	Equus caballus citrate synthase (CS), mRNA [NM_001195515]	TGACCCCATGTTTAAGCTGGTTGCTCAGCTTTACAAAATTGTGCCCAATGTCCTCCTAGA
1.7337732E-4	up	1.200569	1.200569	0.26371837	NGF	Uncharacterized protein [Source:UniProtKB/TrEMBL;Acc:F6SVV7] [ENSECAT00000010857]	GGGCCCCTCCCTACCTCAACCTGTAAATTATTTTAAATTATAAGGACTGCATGGTAATTT
2.0033565E-4	up	1.1904483	1.1904483	0.25150496	SLC12A4	Uncharacterized protein [Source:UniProtKB/TrEMBL;Acc:F6PN25] [ENSECAT00000013767]	AGTGGTGGAGATGCATAATAGTGACATCTCTGCATATACCTACGAGCGGACACTGATGAT
1.2922681E-4	up	1.0818051	1.0818051	0.11344062	RPS26	Equus caballus ribosomal protein S26 (RPS26), mRNA [NM_001163890]	GAAATTACATTACTGTGTGAGTTGTGCCATTCACAGCAAGGTAGTCAGGAATCGCTCTCG
1.3432773E-4	up	1.4164313	1.4164313	0.5022606		Equus caballus subtracted library fragment 58. [AY246822]	AATGTTTTGTTCCCCCCTCTTACCCCTAGAGCTATGGATTACAGCTGCTTTATGTACCTG
9.25326E-6	up	1.4476302	1.4476302	0.5336931		Equus caballus subtracted library fragment 58. [AY246822]	TCTAATGTTTTGTTCCCCCCTCTTACCCCTAGAGCTATGGATTACAGCTGCTTTATGTAC
3.1172542E-4	up	1.3745978	1.3745978	0.45900953		Equus caballus subtracted library fragment 58. [AY246822]	TTCTAATGTTTTGTTCCCCCCTCTTACCCCTAGAGCTATGGATTACAGCTGCTTTATGTA
3.6671382E-4	down	1.2088221	-1.2088221	-0.27360198	ROCK1	Equus caballus Rho-associated, coiled-coil containing protein kinase 1 (ROCK1), mRNA [NM_001163985]	GCAGAAGTAGTTCTTGCTTTGGATGCAATCCATTCCATGGGTTTTATTCATAGGGATGTG
7.979557E-5	down	1.2358005	-1.2358005	-0.30544585	ROCK1	Equus caballus Rho-associated, coiled-coil containing protein kinase 1 (ROCK1), mRNA [NM_001163985]	AAGTGGGCACGATTCTATACTGCAGAAGTAGTTCTTGCTTTGGATGCAATCCATTCCATG
2.2394153E-5	down	1.4747075	-1.4747075	-0.5604288	TLR1	Equus caballus toll-like receptor 1 (TLR1), mRNA [NM_001256899]	TATGGGGAAAAAGAAGACTCTGAGAGCCTTCGACACCTTAACACAGAGAGTCTGCACATT
1.9088037E-4	down	1.1163996	-1.1163996	-0.15885358	CNOT2	CCR4-NOT transcription complex, subunit 2 [Source:HGNC Symbol;Acc:7878] [ENSECAT00000014467]	ACAGACTTGGGTCTGTAAAGACAAGCAAGTACACTGACAGAAGTTTACCATTTAGTTTCT
3.6551454E-4	down	1.1102849	-1.1102849	-0.15092996	CNOT2	CCR4-NOT transcription complex, subunit 2 [Source:HGNC Symbol;Acc:7878] [ENSECAT00000014467]	GACAGACTTGGGTCTGTAAAGACAAGCAAGTACACTGACAGAAGTTTACCATTTAGTTTC
2.592517E-4	down	1.1238252	-1.1238252	-0.16841765	CNOT2	CCR4-NOT transcription complex, subunit 2 [Source:HGNC Symbol;Acc:7878] [ENSECAT00000014467]	CAGACAGACTTGGGTCTGTAAAGACAAGCAAGTACACTGACAGAAGTTTACCATTTAGTT
3.872433E-5	up	1.3043792	1.3043792	0.38336337	TRMT2A	tRNA methyltransferase 2 homolog A (S. cerevisiae) [Source:HGNC Symbol;Acc:24974] [ENSECAT00000012855]	TGTGAGATGCTCATCCTATTTGAGAGAGTGGAGCAATCCAATGGCTCAGGGGCCCCGGAG
1.0285001E-4	down	1.200402	-1.200402	-0.26351765	PPIL4	peptidylprolyl isomerase (cyclophilin)-like 4 [Source:HGNC Symbol;Acc:15702] [ENSECAT00000023495]	CAAGAAGAAAACCCGTCACTGCTCTGAAGAAAAAGAAGATGAAGACTACGTGCCAATCAA
3.4719653E-4	down	1.1863493	-1.1863493	-0.24652882	DDX59	DEAD (Asp-Glu-Ala-Asp) box polypeptide 59 [Source:HGNC Symbol;Acc:25360] [ENSECAT00000007179]	CTGGTCACAGAGGCTAATCTTATGGCCATTATCAGAAAACATGATAAAAGTAATTCTCAA
2.1636504E-4	down	1.1865929	-1.1865929	-0.2468251		neuron navigator 1 [Source:HGNC Symbol;Acc:15989] [ENSECAT00000016536]	TGAAACTTCAAGAAGCTGCCAATTACATTGAGTCTCCAGATCGAGAAACCATCCTGGACC
3.4572976E-4	down	1.1943196	-1.1943196	-0.25618896	APIP	APAF1 interacting protein [Source:HGNC Symbol;Acc:17581] [ENSECAT00000006602]	TCAATGAAGAAAGTAGGGCTGGATCCTACACAGCTTCCAGTTGGAGAAAATGGAATTGTA
7.49304E-6	up	1.2314641	1.2314641	0.30037463		olfactory receptor, family 5, subfamily AS, member 1 [Source:HGNC Symbol;Acc:15261] [ENSECAT00000007056]	CAGCTATTCGCTAGACACTGACAAGATAGTTGCAGTGTTTTATACTGTTGTCTTTCCCAT
1.238687E-4	down	1.2520816	-1.2520816	-0.32432863	PITRM1	pitrilysin metallopeptidase 1 [Source:HGNC Symbol;Acc:17663] [ENSECAT00000000566]	GAATGATCACGAAATTAATTGGAACAATCATGCACTAAATGCCAGAGATGCACAATATCT
3.076301E-5	down	1.2429097	-1.2429097	-0.31372145	PITRM1	pitrilysin metallopeptidase 1 [Source:HGNC Symbol;Acc:17663] [ENSECAT00000000566]	GGAATGATCACGAAATTAATTGGAACAATCATGCACTAAATGCCAGAGATGCACAATATC
1.5254313E-4	down	1.2047743	-1.2047743	-0.26876286		Uncharacterized protein [Source:UniProtKB/TrEMBL;Acc:F6PTY9] [ENSECAT00000011091]	ACTTTGTGACAACCAATGGAAAGGAGTCTGAGCTGCTGGAACCCATTCCCTATGAATTCA
1.7801485E-4	up	1.2819746	1.2819746	0.35836762		Uncharacterized protein [Source:UniProtKB/TrEMBL;Acc:F6SVI3] [ENSECAT00000013513]	TGCTGCAAGCCTGTGTGCTGTGTGTCTGTCTGCTCTGGGCCTGTGTGCTGTGTGCCTGTC
5.9974005E-5	down	1.2349029	-1.2349029	-0.30439755	PSPH	phosphoserine phosphatase [Source:HGNC Symbol;Acc:9577] [ENSECAT00000022277]	TTTCATTGGATTTGGAGGAAATGTGATCAGGCAACAAGTAAAGGACAACGCGGAATGGTA
4.786604E-5	down	1.2603028	-1.2603028	-0.33377036	MRPS17	zinc finger protein 713 [Source:HGNC Symbol;Acc:22043] [ENSECAT00000017798]	AAAGCCTTTAGCCAGAGCGCACACCTTAATCAACATAGGAAAATCCATACTCGGGAGAAA
1.9019141E-4	down	1.1848972	-1.1848972	-0.24476187	NAP1L1	nucleosome assembly protein 1-like 1 [Source:HGNC Symbol;Acc:7637] [ENSECAT00000000225]	TTCTGCTTCCCTGGAAAGGATGAATTTACATCATTTGACAAGCCTATTTCAAGTTTTTTG
1.5269288E-4	up	1.5285126	1.5285126	0.61212844	GTPBP1	GTP binding protein 1 [Source:HGNC Symbol;Acc:4669] [ENSECAT00000019388]	TTTTATTATATATCTATCTCTCTACCGTGTGTGTGCATGTGTGCGCGTGCGTGTGCGTGT
3.0213774E-5	up	1.5622016	1.5622016	0.6435807	GTPBP1	GTP binding protein 1 [Source:HGNC Symbol;Acc:4669] [ENSECAT00000019388]	TTTTTATTATATATCTATCTCTCTACCGTGTGTGTGCATGTGTGCGCGTGCGTGTGCGTG
5.5533637E-5	down	1.1626896	-1.1626896	-0.21746595	RPL3	ribosomal protein L3 [Source:HGNC Symbol;Acc:10332] [ENSECAT00000022268]	AAGAAAGCATTCATGGGACCACTTAAGAAAGACCGAATTGCAAAGGAGGAAGGAGCTTGA
2.6438097E-4	down	1.0712925	-1.0712925	-0.099352464	DESI1	desumoylating isopeptidase 1 [Source:HGNC Symbol;Acc:24577] [ENSECAT00000012509]	GGAAGGAGATCATCAGGCTGCATGTAGGACAATGCTGCTAAGAAACAGAACAAAATGCCA
3.141986E-4	up	1.2277567	1.2277567	0.29602474	SAMD4A	sterile alpha motif domain containing 4A [Source:HGNC Symbol;Acc:23023] [ENSECAT00000011188]	CCCTCTCCCATTTTGATTTTGTGAGAGCGTAGGTCGTCCTTGTAAACATATCAGTAGACC
7.9305784E-5	down	1.2300494	-1.2300494	-0.29871622	ALKBH1	alkB, alkylation repair homolog 1 (E. coli) [Source:HGNC Symbol;Acc:17911] [ENSECAT00000023517]	AAACAGAGACGGGGAAAAACTCATCATTGATCACACTGTTGCCTTGGAACCCATTCTGGA
1.2134472E-4	down	1.2345878	-1.2345878	-0.30402943	DTD1	D-tyrosyl-tRNA deacylase 1 [Source:HGNC Symbol;Acc:16219] [ENSECAT00000027064]	CAGAGGAAAGAAAAGACCAGAGCCAAAGGGCCTTCTGAATCAAGCAAAGAAAGAAACACT
1.7143102E-6	down	1.3004832	-1.3004832	-0.37904778	DTD1	D-tyrosyl-tRNA deacylase 1 [Source:HGNC Symbol;Acc:16219] [ENSECAT00000027064]	TTGAAAAACAGCAGCAGAGGAAAGAAAAGACCAGAGCCAAAGGGCCTTCTGAATCAAGCA
2.763662E-4	down	1.2360326	-1.2360326	-0.30571678	SNRPB2	Equus caballus small nuclear ribonucleoprotein polypeptide B (SNRPB2), mRNA [NM_001253840]	CTATGCCAAGAAATGACATTTGGGAGAGTTGTCTTTTCAAGGACTTGGTGTTATTTATAA
1.5014478E-4	up	1.1904665	1.1904665	0.25152704	FKBP1A	TSA: Equus caballus contig03460.EqcaPBMC mRNA sequence. [JL619482]	ACCTAAATGACATGCCGTAAACCTCAAGTTACTCTCCTTACTTTGTTCCATTTTGGAGGG
3.7055975E-4	down	1.199561	-1.199561	-0.2625065	KIAA0020	KIAA0020 [Source:HGNC Symbol;Acc:29676] [ENSECAT00000018521]	ATGGAATCGTTTTCCCTGTTCTGTTCTGTTTTCCTAGTGCAGAAAAGAAGGGCTAGGGTC
2.688624E-4	up	2.5723698	2.5723698	1.363098	FAM219A	family with sequence similarity 219, member A [Source:HGNC Symbol;Acc:19920] [ENSECAT00000013149]	ATATTCCTCCTCTGGCTACTCCTCTGCTGAGCAGATCAATCAAGATTTGAACATCCAGCT
3.3039786E-4	up	1.2903409	1.2903409	0.36775225	DDA1	DET1 and DDB1 associated 1 [Source:HGNC Symbol;Acc:28360] [ENSECAT00000012246]	GGACGTCAGACCCAGTAGTGTGATGTTGGTAGATGCTTTTTGAAAATAACATTGTTATTT
9.376296E-5	up	1.197764	1.197764	0.26034373	ZSWIM6	zinc finger, SWIM-type containing 6 [Source:HGNC Symbol;Acc:29316] [ENSECAT00000025742]	CATGCTAGAGGTATGTTTGTAGGTATTTTTGTTTAGAAGAACTATTTCATGCGCTCCATT
6.1608494E-5	down	1.2355658	-1.2355658	-0.30517182	SETD9	SET domain containing 9 [Source:HGNC Symbol;Acc:28508] [ENSECAT00000006488]	CTCTGAGTTTCACCTAAAGAACAAATATTTTGAGACCTAATCGGAATGGGAGTTTTTTGT
3.5746206E-4	down	1.2357361	-1.2357361	-0.30537072	DHX29	DEAH (Asp-Glu-Ala-His) box polypeptide 29 [Source:HGNC Symbol;Acc:15815] [ENSECAT00000026289]	TCCCTTGAAAATGACAAGGTTCTACAGATCATTACGGAACTGATAAAAACGGAGAATAAT
1.4073345E-5	down	1.313719	-1.313719	-0.39365676	DNAJC21	DnaJ (Hsp40) homolog, subfamily C, member 21 [Source:HGNC Symbol;Acc:27030] [ENSECAT00000026670]	AGTGAATTTCCATCCCGGAATAAACTTTTTGACCATCTCAAGGCCACAGGTCATGCCAGA
1.8660814E-4	down	1.1599543	-1.1599543	-0.21406798	MFN1	mitofusin 1 [Source:HGNC Symbol;Acc:18262] [ENSECAT00000020596]	CTTAATTAGGGCTCTCTTTGTTTTTGATTCTGAAAAACTCTGCTTCCTGGCATCCAGGAG
6.724087E-6	down	1.1183393	-1.1183393	-0.16135795	PPP1R2	protein phosphatase 1, regulatory (inhibitor) subunit 2 [Source:HGNC Symbol;Acc:9288] [ENSECAT00000019219]	GAGACTGCAACTGGAGAAAGTGTGAATATGGAAGCATCAAATGAAGGATCTACTACAAGT
4.390866E-5	up	1.2934237	1.2934237	0.3711949		dicarbonyl/L-xylulose reductase [Source:HGNC Symbol;Acc:18985] [ENSECAT00000010214]	AAAGCCCATGCTGGACCGCATTCCACTTGGGAGGTTTGCTGAGGTGGAGAATGTGGTGGA
1.8029782E-4	up	1.2657925	1.2657925	0.34004092	GPRC5C	Uncharacterized protein [Source:UniProtKB/TrEMBL;Acc:F6X2T0] [ENSECAT00000018047]	TCAGGTCTTTAGAAACCCCTACGTGTGGGACTGAGCTGGCGCCAGGAGGCATGCAGATTT
5.608874E-5	up	1.2207739	1.2207739	0.28779605	AOC2	amine oxidase, copper containing 2 (retina-specific) [Source:HGNC Symbol;Acc:549] [ENSECAT00000012011]	ATAACTTCTTTGATGAAGATCCCTCCATCTTCTCCCCTGGCAGCATCTACTTTGAGAAGG
2.2621121E-4	down	1.1354408	-1.1354408	-0.18325251	EIF1	eukaryotic translation initiation factor 1 [Source:HGNC Symbol;Acc:3249] [ENSECAT00000013091]	GTTTAAAAACCTCACAGCTTGTATAATGTAACCATTTGGGGTCTGCTTTTAACTTGGACT
2.2058777E-4	up	1.3571173	1.3571173	0.4405454	TBX21	T-box 21 [Source:HGNC Symbol;Acc:11599] [ENSECAT00000019179]	GGCCCCTTCTCCTTTTGATAAGGAAACTGAAGGCCAGTTTTATAACTATTTTCCCAATTG
3.6049605E-4	down	1.129259	-1.129259	-0.1753764	NME2	Equus caballus NME/NM23 nucleoside diphosphate kinase 2 (NME2), mRNA [NM_001204743]	GTTTAAGCCTGAAGAATTGGTTGACTACAAGTCTTGTGCTTTTGACTGGATCTATGAATG
9.916509E-5	down	1.2656733	-1.2656733	-0.33990502		Uncharacterized protein [Source:UniProtKB/TrEMBL;Acc:F6ULU9] [ENSECAT00000009225]	TTGCCAACAAAATTGGGATCATCTAAACTGAGTCCAGCTGGCTAATTCTAAATACAAGTT
1.4952365E-4	down	1.2822826	-1.2822826	-0.35871422	RPP40	ribonuclease P/MRP 40kDa subunit [Source:HGNC Symbol;Acc:20992] [ENSECAT00000018375]	AATAATCAGGACTATTGGCTTCAGATGGCTGTGGGGGCAAATGATGACTGTCCACCATAA
2.6526174E-4	down	1.3769946	-1.3769946	-0.4615229	LOC100049899	mitotic spindle organizing protein 1 [Source:HGNC Symbol;Acc:33830] [ENSECAT00000000655]	AGTTATTAAGGAACTTCGCAAGGCCACTGAAGCACTCAAGGCTGCTGAAAATATGACAAG
1.9437177E-6	up	1.0972396	1.0972396	0.13387862	ABHD16A	abhydrolase domain containing 16A [Source:HGNC Symbol;Acc:13921] [ENSECAT00000014668]	CCTAACCTTCCCCGACACACATCCTGCATTAAATGAATGGATTATCCCTAATAATTAATA
3.6179434E-4	up	1.1528072	1.1528072	0.20515129	RING1	ring finger protein 1 [Source:HGNC Symbol;Acc:10018] [ENSECAT00000014487]	ATCAGATTCTTCTATATTGTACAGAGTGGGGCATGCGCCCCCATCTACTGCCTTTTCTAT
1.540591E-4	up	1.2704854	1.2704854	0.3453798	RPS18	ribosomal protein S18 [Source:HGNC Symbol;Acc:10401] [ENSECAT00000016886]	CCGCACCGTGGGTGTGTCTAAGAAGAAATAAATCTGTAGGCTTTGTCTGTTAATAAATAG
2.1930467E-4	up	1.1209692	1.1209692	0.16474661	MEA1	male-enhanced antigen 1 [Source:HGNC Symbol;Acc:6986] [ENSECAT00000024111]	AGGCGAATCAGACCTCTTCTCAGAGACCCACTTTATTCAGTTCTGTACATATGGGGACAT
1.7020537E-4	up	1.1068677	1.1068677	0.14648275	MEA1	male-enhanced antigen 1 [Source:HGNC Symbol;Acc:6986] [ENSECAT00000024111]	AAGGCGAATCAGACCTCTTCTCAGAGACCCACTTTATTCAGTTCTGTACATATGGGGACA
6.242129E-5	up	1.1133507	1.1133507	0.15490817	MEA1	male-enhanced antigen 1 [Source:HGNC Symbol;Acc:6986] [ENSECAT00000024111]	CATCAAGGCGAATCAGACCTCTTCTCAGAGACCCACTTTATTCAGTTCTGTACATATGGG
3.6247523E-4	down	1.1709089	-1.1709089	-0.22762887	HSPH1	heat shock 105kDa/110kDa protein 1 [Source:HGNC Symbol;Acc:16969] [ENSECAT00000020163]	GTCTTACCATTTGTATCACTGAGGATGAAATTGACTTTTGTCTTTTGGAGGGGGAAAAAA
6.3136326E-6	down	1.3375233	-1.3375233	-0.41956407	GPALPP1	GPALPP motifs containing 1 [Source:HGNC Symbol;Acc:20298] [ENSECAT00000009370]	CTGATAAAGAAATCTAGAGAACTGAACACCAGATTTTCACATGGCAAAGGCAATATGTTT
2.256029E-4	down	1.3284177	-1.3284177	-0.4097088	GPALPP1	GPALPP motifs containing 1 [Source:HGNC Symbol;Acc:20298] [ENSECAT00000009370]	CCATTTGACCGTGATAAGGATCTCAAAGTTAATCGGTTTGATGAAGCTCAGAAAAAAGCC
1.6022059E-4	down	1.1355817	-1.1355817	-0.18343154	PSMD14	proteasome (prosome, macropain) 26S subunit, non-ATPase, 14 [Source:HGNC Symbol;Acc:16889] [ENSECAT00000021497]	GTCAGGGTCTTTGCAGATTCCAAAGTTGTATAAGAATACATCAAAGTGGACAAATTTTGT
1.9755842E-4	down	1.1558328	-1.1558328	-0.20893267	CWC22	CWC22 spliceosome-associated protein homolog (S. cerevisiae) [Source:HGNC Symbol;Acc:29322] [ENSECAT00000011599]	GAACAATCTAGAGAATCAAAGAAAAGTCAGGACCGGCGAAGAGAAAAGTCTCCAACAAAG
8.488185E-6	down	1.1013947	-1.1013947	-0.1393315	WDR12	WD repeat domain 12 [Source:HGNC Symbol;Acc:14098] [ENSECAT00000010140]	TACTCACCTACCACTTCCCATGTGGGGGCATGAAAGTGAATGATAAATGTGACTACAGAG
2.0589701E-5	down	1.2696736	-1.2696736	-0.34445766	EIF3E	Eukaryotic translation initiation factor 3 subunit E [Source:UniProtKB/TrEMBL;Acc:F6R1D6] [ENSECAT00000000231]	TATTGAGAAGAAACTTAACCAGAACAGTAGGTCTGAGGCTCCTAACTGGGCAACTCAGGA
6.0164686E-5	down	1.1853026	-1.1853026	-0.24525543	EIF3E	Eukaryotic translation initiation factor 3 subunit E [Source:UniProtKB/TrEMBL;Acc:F6R1D6] [ENSECAT00000000231]	TCAGCAAGTGATTGAAAAGACCAAAAGCCTTTCATTTAGAAGCCAGATGTTGGCCATGAA
1.0336222E-6	down	1.2917364	-1.2917364	-0.36931166	EIF3H	Eukaryotic translation initiation factor 3 subunit H [Source:UniProtKB/TrEMBL;Acc:F6X8P4] [ENSECAT00000023618]	ACTGCCCAAAACTTAGGCAAACTCTTCATGGCCCAGGCTCTTCAAGAATACAACAACTGA
9.5795054E-5	down	1.1601899	-1.1601899	-0.21436092	PDCD5	programmed cell death 5 [Source:HGNC Symbol;Acc:8764] [ENSECAT00000020536]	ATTCTAGGATAGCTAATACTTGGCAGAAGTTGAGATCTGACTTGAACGTTTACTTTGTTT
4.965764E-5	up	1.1409111	1.1409111	0.19018638	SUPT5H	suppressor of Ty 5 homolog (S. cerevisiae) [Source:HGNC Symbol;Acc:11469] [ENSECAT00000014607]	ATCGATGGTGAGGACGGCATCGTCCGCATGGACCTTGACGAACAGCTCAAGATCCTCAAC
1.2720308E-4	up	1.1368562	1.1368562	0.18504977	HNRNPUL1	heterogeneous nuclear ribonucleoprotein U-like 1 [Source:HGNC Symbol;Acc:17011] [ENSECAT00000025978]	TTCTCTGAATTCAAACAGGCAACAATGACCTTTTTTATTTTCTGTTTGTCCCCCCACCGC
1.20613055E-4	up	1.1389173	1.1389173	0.18766302	RPS19	ribosomal protein S19 [Source:HGNC Symbol;Acc:10402] [ENSECAT00000010091]	GGCTGCTGCCAACAAGAAGCATTAGAACAAATGATGCTGGTTAATAAATTGCCTCGTTCG
1.4464535E-4	up	1.2250438	1.2250438	0.2928333		dystrophia myotonica, WD repeat containing [Source:HGNC Symbol;Acc:2936] [ENSECAT00000017836]	TGTCGTTCGTGCTTTTGAAGCGTGTTAAATTATGGAAGCCCCTCGGGGTCCCCCTGCCTC
8.449883E-5	down	1.2046138	-1.2046138	-0.2685707	RWDD1	RWD domain-containing protein 1-like protein; Uncharacterized protein [Source:UniProtKB/TrEMBL;Acc:F6U1E5] [ENSECAT00000006834]	TTTGTTCCAGGAAATGGATGACTTGGAGCTGGAAGATGATGAGGATGATCCAGACTACAA
1.8222533E-4	up	1.1808393	1.1808393	0.23981264	ILKAP	integrin-linked kinase-associated serine/threonine phosphatase [Source:HGNC Symbol;Acc:15566] [ENSECAT00000026603]	TTCTGTGTGTCTCGTGTACTCCTGTGGGACTCCCATGGTTGTAAATAAAGGTTTCTTTCT
4.452315E-6	down	1.1318816	-1.1318816	-0.17872304	BCDIN3D	BCDIN3 domain containing [Source:HGNC Symbol;Acc:27050] [ENSECAT00000022160]	AACAAACCACAGAGACTCATCCAATGCCTGAATCACTGCTGGAAGAAGGGAAAGAAAGGA
1.8442089E-4	down	1.1839256	-1.1839256	-0.24357845	SARNP	SAP domain-containing ribonucleoprotein-like protein; Uncharacterized protein [Source:UniProtKB/TrEMBL;Acc:F6VDU3] [ENSECAT00000001674]	AAAGAGCAGAGCGCTTTGGGATTGCCTGATGAAAAGCTCTTGATGCTTTCTGTTCTTCAG
3.049902E-4	down	1.1847243	-1.1847243	-0.2445514	SPCS1	Uncharacterized protein [Source:UniProtKB/TrEMBL;Acc:F6U4C1] [ENSECAT00000025246]	AAATTTCAAACCCAAAACATGGGCTAAAACCCATCTATGCTCTTACAGCACAGCTGTCTT
2.886211E-4	down	1.3331127	-1.3331127	-0.41479877	TXNDC9	thioredoxin domain containing 9 [Source:HGNC Symbol;Acc:24110] [ENSECAT00000004169]	ACAGTGGAAATTTAATGGAGCCACCATTTCAAAGCCAAAAGAAATTTGGAACAAACTTCA
3.3882327E-4	up	1.1690619	1.1690619	0.22535132	FAHD2A	Uncharacterized protein [Source:UniProtKB/TrEMBL;Acc:F6PYG6] [ENSECAT00000013194]	TCAAGAAAGGCGATGAAGTCCAGTGTGAGATTGAAGAACTAGGCGTCATCATCAACAAGG
3.5002126E-4	down	1.2181795	-1.2181795	-0.28472668	MRPL19	mitochondrial ribosomal protein L19 [Source:HGNC Symbol;Acc:14052] [ENSECAT00000011523]	CGTGGCTTGAGTTTGATATGATGAGGGAATATGATACTTCAAAAATTGAAGCTGCAATAT
3.0026957E-4	down	1.2606643	-1.2606643	-0.3341842	MRPL19	mitochondrial ribosomal protein L19 [Source:HGNC Symbol;Acc:14052] [ENSECAT00000011523]	TTAACTGAAGAGCAAATGAAAGCAGCTCAGAAGTGGAGTCAGCCGTGGCTTGAGTTTGAT
3.5557998E-4	down	1.1796286	-1.1796286	-0.23833272	CCDC104	coiled-coil domain containing 104 [Source:HGNC Symbol;Acc:30540] [ENSECAT00000025679]	TGACAGCAGAGGAGAAGCAAACATTACTAAAGAGGAGATTGCTTGCAGAGAAACTTAAAG
3.3468843E-4	down	1.2390465	-1.2390465	-0.30923027	LRPPRC	leucine-rich pentatricopeptide repeat containing [Source:HGNC Symbol;Acc:15714] [ENSECAT00000025535]	AGAGCTCGGCCTACAAGACTTCAGTGGTTTTGTGATAGGTGTATTTCAAGTAATCAGGTT
2.1810634E-5	down	1.2752346	-1.2752346	-0.35076267	HADHB	TSA: Equus caballus contig23545.EqcaPBMC mRNA sequence. [JL616220]	TTCTCAGGTCAGATCTTGGCTAATTTTAAAGCCATGGATTCTGATTGGTTTGCACAAAAC
1.4241009E-4	down	1.2916763	-1.2916763	-0.36924455	NPM1	nucleophosmin (nucleolar phosphoprotein B23, numatrin) [Source:HGNC Symbol;Acc:7910] [ENSECAT00000023612]	GTCAAGAATCCTTCAAAAAACAGGAAAAAACTCCTAAAACACCAAAAGGACCTAGTTCTG
6.445042E-5	up	1.4424016	1.4424016	0.52847296	SGCD	sarcoglycan, delta (35kDa dystrophin-associated glycoprotein) [Source:HGNC Symbol;Acc:10807] [ENSECAT00000017058]	TTTACTAGAACACAGAAAGCCTATCAAAGACCTTGTGTGTGTGTGTGTGTGTGTGGGCGT
2.9540248E-4	down	1.2620085	-1.2620085	-0.33572167	TTC37	tetratricopeptide repeat domain 37 [Source:HGNC Symbol;Acc:23639] [ENSECAT00000027077]	GCCAAAACTCATGGAGACACGAGAGCATTGGAATTGAATCAGAAATTGTCCTCAGAATAG
2.704401E-4	down	1.322209	-1.322209	-0.40295023	BTF3	basic transcription factor 3 [Source:HGNC Symbol;Acc:1125] [ENSECAT00000023173]	CATGGATCTGATAAAATCCAGATCTCTAATATTTTTAAGCCCAAGCCCTTTGGACACTGC
2.6522955E-4	up	1.1671642	1.1671642	0.22300754	GAS2L1	growth arrest-specific 2 like 1 [Source:HGNC Symbol;Acc:16955] [ENSECAT00000018773]	ACTGTTCCTCCAGCTCTTCCTCTTCGTCCCTCAGCGTCCTGGGTGGCAAGTGTGGCCAAC
1.8630186E-4	down	1.1195579	-1.1195579	-0.16292909	C8H18orf8	chromosome 18 open reading frame 8 [Source:HGNC Symbol;Acc:24326] [ENSECAT00000027140]	AGGGAACCCTAATTTCACACCAGGAGAACACTGTGAAGAACACGTTGCTTTTTTCAAACA
3.2664946E-4	down	1.1258053	-1.1258053	-0.1709573	C8H18orf8	chromosome 18 open reading frame 8 [Source:HGNC Symbol;Acc:24326] [ENSECAT00000027140]	ACTATATTCCGGTTTTTTGAACAGCGAAACCAGCGTTTGCGAGGGAACCCTAATTTCACA
3.07938E-4	up	1.1519561	1.1519561	0.20408571	CD3D	CD3d molecule, delta (CD3-TCR complex) [Source:HGNC Symbol;Acc:1673] [ENSECAT00000019377]	AGTATCGGTTATTGACTGTCCCTTCTCTCCTTGCTCAGGCAATAAAGATGTCTTCTTTCA
1.7220694E-4	down	1.1535677	-1.1535677	-0.20610264	CLMP	CXADR-like membrane protein [Source:HGNC Symbol;Acc:24039] [ENSECAT00000021334]	ATATGAGGAAGAAGAGAGACCTAATGAAATTCGAGAAGATGCCGAAGCCCCAAAAGCTCG
3.6797885E-4	up	1.2697468	1.2697468	0.3445408	SRPR	signal recognition particle receptor (docking protein) [Source:HGNC Symbol;Acc:11307] [ENSECAT00000015684]	TTTAGAGTATGAGCATCTTGTCTTCAGCATAGTACAAAGGCAGAGTGAGAGGAGCTCCAG
2.7653936E-4	down	1.2096608	-1.2096608	-0.27460253	RRP8	ribosomal RNA processing 8, methyltransferase, homolog (yeast) [Source:HGNC Symbol;Acc:29030] [ENSECAT00000006817]	TCATCTCCAAGGACCTGACCAATAGCCACTTCTTCTTGTTTGACTTTCAAAAGACTGGGC
8.3336134E-5	down	1.2780198	-1.2780198	-0.35391018	EIF3M	eukaryotic translation initiation factor 3, subunit M [Source:HGNC Symbol;Acc:24460] [ENSECAT00000024368]	GGAAACAAAACTTGAACAAAGTGAAAAACAGCCTTTTGAGTCTTTCTGATACCTGAATCT
1.5195247E-4	down	1.2238586	-1.2238586	-0.29143688		acyl-CoA binding domain containing 6 [Source:HGNC Symbol;Acc:23339] [ENSECAT00000014092]	AGCTTAATCAGAAGACTGGAAAACCACAGTCTATAACAGCATAGGGCTTCAATAACGAAA
2.2006799E-4	up	1.5851473	1.5851473	0.6646169	VSIG8	V-set and immunoglobulin domain containing 8 [Source:HGNC Symbol;Acc:32063] [ENSECAT00000025188]	TACAGTGTGTGTGTGGTGGAGGTGAAGGTCTCAGACACCGGGCGCATAGGCATCATCATC
1.790688E-4	up	1.1797217	1.1797217	0.23844658	SCAMP3	secretory carrier membrane protein 3 [Source:HGNC Symbol;Acc:10565] [ENSECAT00000015026]	TTTTCTTCTTCATTTTCTTCGTCCAGGATGTGATCTTTGTCCTGCAGGCCATTGGCATCC
3.361622E-4	down	1.1239092	-1.1239092	-0.16852553	PSMB4	proteasome (prosome, macropain) subunit, beta type, 4 [Source:HGNC Symbol;Acc:9541] [ENSECAT00000007115]	TAACCGAAAAAGGTGTTGAAATAGAGGGACCACTGTCTGCAGAGACCAACTGGGATATTG
3.108816E-4	down	1.1182407	-1.1182407	-0.16123077	PSMB4	proteasome (prosome, macropain) subunit, beta type, 4 [Source:HGNC Symbol;Acc:9541] [ENSECAT00000007115]	TGTAACCGAAAAAGGTGTTGAAATAGAGGGACCACTGTCTGCAGAGACCAACTGGGATAT
1.4377863E-4	down	1.1314055	-1.1314055	-0.17811605	RINT1	RAD50 interactor 1 [Source:HGNC Symbol;Acc:21876] [ENSECAT00000019909]	GAGATTCTACTCAATTTGAGGACAAACTGGCCGAACACTGGAAAATAATGCATCTTTTTT
2.4518344E-4	up	1.1255324	1.1255324	0.17060757	PRR15	proline rich 15 [Source:HGNC Symbol;Acc:22310] [ENSECAT00000002922]	AATCTGAAGATCTCGCGCTCGGGCCGCTTTAAGGAGAAGAGGAAAATGCGCGCCACTCTG
9.7525575E-5	down	1.2131895	-1.2131895	-0.2788049		SET domain containing 6 [Source:HGNC Symbol;Acc:26116] [ENSECAT00000008835]	AACTGAGCAGGATTTACTCAGTAATAAGGAGGTCTATGCCAAACTCAGCTGGAGGGAACA
7.3194315E-5	up	1.1066148	1.1066148	0.14615315		spermatogenesis associated 33 [Source:HGNC Symbol;Acc:26463] [ENSECAT00000000708]	CCTCAAAAGAGACTCTCATCAGCTACAGTTCCATCAGAAGTGAAGAGCAGACAACTATCC
2.4368995E-4	up	1.1805602	1.1805602	0.23947164	ADAMTS3	ADAM metallopeptidase with thrombospondin type 1 motif, 3 [Source:HGNC Symbol;Acc:219] [ENSECAT00000020443]	TCTTCACAAATGGCTGCTGCCTCCTTCTTTGCAGTCAGTGATTCAATAGGTGCTTCTTCT
3.7174118E-6	down	1.2663028	-1.2663028	-0.34062245	GRSF1	G-rich RNA sequence binding factor 1 [Source:HGNC Symbol;Acc:4610] [ENSECAT00000026066]	AAGCTCCAGTTTTTTAGCAGCAGCTGCTAGAGAAAGGATTTTGGGGTTTGGGCTTAATTA
1.5687112E-4	down	1.2607625	-1.2607625	-0.33429646	GUF1	GUF1 GTPase homolog (S. cerevisiae) [Source:HGNC Symbol;Acc:25799] [ENSECAT00000020566]	GCAGAAGGAAAGAAAAAACTCAGAAAAGTTGGCAACGTTGAAGTTCCAAAAGATGCTTTT
8.772758E-5	down	1.2577642	-1.2577642	-0.3308615		Uncharacterized protein [Source:UniProtKB/TrEMBL;Acc:F6ULU9] [ENSECAT00000009225]	CAAAATTGGGATCATCTAAACTGAGTCCAGCTGGCTAAATCTAAATACAAGTGTTTTTTC
3.6821747E-4	up	1.1447092	1.1447092	0.19498117	PIGG	phosphatidylinositol glycan anchor biosynthesis, class G [Source:HGNC Symbol;Acc:25985] [ENSECAT00000008955]	GCGGTATCATTTATTTATATGGAGTGTTTTTTCTCCAAAACTTCTCTATGAGGGAATGCA
2.1302674E-4	up	1.089445	1.089445	0.12359335	NRD1	nardilysin (N-arginine dibasic convertase) [Source:HGNC Symbol;Acc:7995] [ENSECAT00000023926]	ATCCAGTTCTGTATGACAGACTCGAGAGGCCCTATGTAACCAGTGTCTTAGTACCTAAAT
2.55009E-5	up	1.255399	1.255399	0.32814595	ATP6V0B	ATPase, H+ transporting, lysosomal 21kDa, V0 subunit b [Source:HGNC Symbol;Acc:861] [ENSECAT00000026174]	ATTTATTGGTGGTTTTCCCGGGACAGCTGGAGCTGTGCCCCTTAGCCTTTCAGGGGCTTG
1.7810814E-4	down	1.0778499	-1.0778499	-0.108156234	PPIH	peptidylprolyl isomerase H (cyclophilin H) [Source:HGNC Symbol;Acc:14651] [ENSECAT00000010129]	ATCCAGAGACTCGAAGTATCACAGATACAGAACACAAGATTTTCTGTTTAAGTTTTCAAC
9.42341E-5	up	1.3977047	1.3977047	0.4830596		Uncharacterized protein [Source:UniProtKB/TrEMBL;Acc:F6UPH6] [ENSECAT00000024395]	ACATGACAGCCAAGAGTATGGCCGTGTGTGTGTGTGCAGTATGGCTGAGTACCAGGCCCA
1.3825943E-4	up	1.0541505	1.0541505	0.0760808	NUDT18	nudix (nucleoside diphosphate linked moiety X)-type motif 18 [Source:HGNC Symbol;Acc:26194] [ENSECAT00000010962]	GCCAGCTCTTACAGAGGCTTCAGGAATCATCTGTGGTGCCGGTCAACATATAGGAAGGTG
2.0988325E-4	down	1.248436	-1.248436	-0.32012182	SCARA3	scavenger receptor class A, member 3 [Source:HGNC Symbol;Acc:19000] [ENSECAT00000011732]	TGTAGACACGCATCACGGAGAAATCCTTCGCAATGTCACCATCCTACGAGGTGCCCCTGG
2.7766086E-5	down	1.2957789	-1.2957789	-0.37381953	CCDC25	coiled-coil domain containing 25 [Source:HGNC Symbol;Acc:25591] [ENSECAT00000012563]	GCTAATGAAAGTTGAGAATATGTCTTCAAATCAGGACGGCAATGATTCAGATGAATTCAT
1.4183788E-4	up	1.5468991	1.5468991	0.6293791	OTUD4	OTU domain containing 4 [Source:HGNC Symbol;Acc:24949] [ENSECAT00000025178]	GTTCTATAATCAGACTTATGGAGGCAGGAAGTACAAAAGCGATTGGGGCTATTCTGGTAG
2.2649081E-4	down	1.2808663	-1.2808663	-0.35711986	BBS7	Bardet-Biedl syndrome 7 [Source:HGNC Symbol;Acc:18758] [ENSECAT00000025760]	CTGGAGATTCTGGACAGTTATGACCAAAATGCATTAATTGCTTTCTTTGATGCTGCATGA
2.177772E-4	down	1.2067164	-1.2067164	-0.27108666	RBBP7	retinoblastoma binding protein 7 [Source:HGNC Symbol;Acc:9890] [ENSECAT00000021744]	CTTTGATTGAACTGTTTTAAGTCCTTGTTTTCTCAAACTAAGTGCTTGCTGTTCCCAAAT
2.770612E-4	down	1.1494225	-1.1494225	-0.20090923	PGRMC1	progesterone receptor membrane component 1 [Source:HGNC Symbol;Acc:16090] [ENSECAT00000009911]	CCCACCGTGTACTCAGATGAGGAAGAACCAAAAGACGAGAATGCTCGGAAAAATGATTAA
8.4356136E-5	down	1.1581079	-1.1581079	-0.21176964	BCCIP	BRCA2 and CDKN1A interacting protein [Source:HGNC Symbol;Acc:978] [ENSECAT00000012838]	GATGTTAATTCCAGGCGACAAGATGAATGAAATCATGGATAAACTGAAAGAACATCTATC
2.4134919E-4	down	1.1813639	-1.1813639	-0.24045348	FAM204A	family with sequence similarity 204, member A [Source:HGNC Symbol;Acc:25794] [ENSECAT00000020131]	AGGATGCTGAAAATTCACAGGTTGCTCGAAAAAAGAAGAAACTTGCATGGGGGTTTGAAG
3.23604E-4	up	1.1050934	1.1050934	0.14416826	NHLRC2	NHL repeat containing 2 [Source:HGNC Symbol;Acc:24731] [ENSECAT00000019984]	TGATGAAGGGAATTTTGTTCAGTCAGCCTTTACAAATAAGCGCTACGCAACAAGGTTGCA
1.6108576E-4	up	1.3279737	1.3279737	0.4092266		neuralized E3 ubiquitin protein ligase 1 [Source:HGNC Symbol;Acc:7761] [ENSECAT00000013585]	TCATCTACACATGTGGCCACATGTGCCTCTGCTACGCCTGTGGTCTACGCCTCAAGAAGG
1.731816E-4	down	1.1542224	-1.1542224	-0.20692119	SCD	stearoyl-CoA desaturase (delta-9-desaturase) [Source:HGNC Symbol;Acc:10571] [ENSECAT00000015611]	TGGCTTATGACCGGAAGAAAGTATCCAAGGCTGCCATCTTGGCCAAGATTAAAAGAACTG
1.659003E-4	down	1.2345866	-1.2345866	-0.30402803	TFAM	transcription factor A, mitochondrial [Source:HGNC Symbol;Acc:11741] [ENSECAT00000010017]	TCTTGGGAAGAACAAATGATTGAAGTTGGACGAAATGATCTTATACGTCGCAAAGTGAAG
2.0701246E-4	up	1.4605538	1.4605538	0.54651546	REEP3	receptor accessory protein 3 [Source:HGNC Symbol;Acc:23711] [ENSECAT00000020914]	GGTAGTTATGCAAAACATATATGTGTGTGTGTGTGTGTGTATGTGTGTGTATCAGAAATA
3.3050463E-5	up	1.1129111	1.1129111	0.15433836	NR2F2	nuclear receptor subfamily 2, group F, member 2 [Source:HGNC Symbol;Acc:7976] [ENSECAT00000008488]	CTGAACTGTTTGGTCGAGTCTTTGTGTGTTATATTCCAAGGAAAATTGAAAGTATTCAGA
1.754629E-4	down	1.1711357	-1.1711357	-0.22790821	RAB11A	RAB11A, member RAS oncogene family [Source:HGNC Symbol;Acc:9760] [ENSECAT00000025568]	CTTAAGTCTTGATTTTAGCTTTATAAAATCATCCACTTGTCCCGAATGACTGCAGCTTTT
2.5823127E-5	down	1.2221596	-1.2221596	-0.28943273	PIGB	phosphatidylinositol glycan anchor biosynthesis, class B [Source:HGNC Symbol;Acc:8959] [ENSECAT00000001594]	AATTTCAAGCAACTATGAGAGAACTGCTGTTTTCTTCCACACTCACTTGCCAGAGGGTCG
2.358231E-4	down	1.1927427	-1.1927427	-0.25428286	SORD	sorbitol dehydrogenase [Source:HGNC Symbol;Acc:11184] [ENSECAT00000005957]	TTTGAAACATCCAAAAAAGGATTGGGGTTGAAAGTCATGCTGAAGTGCGACCCTGACGAC
2.3430417E-4	down	1.1435158	-1.1435158	-0.19347633		receptor-interacting serine-threonine kinase 3 [Source:HGNC Symbol;Acc:10021] [ENSECAT00000009011]	AGATTGGAAACAACAACTACCTCTATATACAAGGAAGAACTACCTCGTCCACGCAGCACC
3.182028E-4	down	1.1613332	-1.1613332	-0.21578196	FKBP3	Peptidyl-prolyl cis-trans isomerase [Source:UniProtKB/TrEMBL;Acc:F6SLA3] [ENSECAT00000019341]	GAAGAAACTTATGTAACTAATTAGAGCTGGTTACTATCATAAGGGAAGAGTCAACTGGAA
2.4241082E-5	down	1.2325838	-1.2325838	-0.3016857	TMX1	thioredoxin-related transmembrane protein 1 [Source:HGNC Symbol;Acc:15487] [ENSECAT00000003779]	TCAGAAGAGGAAGCTGAAAGGAAAGAAGGAACAAACACAGACTTTCCACAGAATGCCGTC
9.164797E-5	up	1.1233569	1.1233569	0.1678164		HL01017B2G08 Equine lymphocyte cDNA Library Equus caballus cDNA clone HL01017B2G08, mRNA sequence [DN506352]	TGTTTTTTATTCCTGTGGGGCTCACCCCAAAGTATTAAAAGTAGCTTTGTAATTCCTTGA
1.255824E-4	down	1.2270014	-1.2270014	-0.29513693		TSA: Equus caballus contig23028.EqcaPBMC mRNA sequence. [JL637721]	TCAAGCTTTGAATACTTAAGGCTTTAGAGGGAGAACTCAATCTTCAATTATGTTGGCTTT
1.36822655E-5	down	1.3127002	-1.3127002	-0.39253742		TSA: Equus caballus contig00332.EqcaPBMC mRNA sequence. [JL616387]	AGTTTATATGGAACCATGGAATTACTCTGCCTCTAAAAAATGTCAGAAAGAGGAGGTTCC
1.9145526E-4	up	1.8887582	1.8887582	0.917438		LeukoS3_7_F06.b1_A025 Stimulated peripheral blood leukocytes S3 Equus caballus cDNA clone LeukoS3_7_F06_A025 3', mRNA sequence [CD468788]	CATACCGTGTGTCGAAGTGTTGTAAAGTTATAGATCGAGCTAACAATGTTCAATGAAATA
1.2370083E-4	down	1.2085108	-1.2085108	-0.2732303		TSA: Equus caballus contig23612.EqcaPBMC mRNA sequence. [JL638169]	CTTGCAGAAAAGTTCCCTTGAAAGGAAAACCCTCTTCCAAATAAATAAAACTTCCCAAAT
8.526091E-5	down	1.0977372	-1.0977372	-0.1345327		TSA: Equus caballus contig15886.EqcaPBMC mRNA sequence. [JL631013]	AACCACATTGTTTGAGAAGCTGCTCAGTCAACTTGCATAATCAGTTTTACTCTCGATAAA
2.8266065E-4	up	1.4382102	1.4382102	0.5242746		CT020003A10D04 Equine Articular Cartilage cDNA Library Equus caballus cDNA clone CT020003A10D04, mRNA sequence [CX592790]	GCCACACCCAGTTTCTCGCAGTGTTTTAATATTGTGTGGAATCGTTAATACAAAGTGAAT
1.0108015E-4	up	1.3844749	1.3844749	0.46933886		CT020004A20C03 Equine Articular Cartilage cDNA Library Equus caballus cDNA clone CT020004A20C03, mRNA sequence [CX593160]	TTTATTGGTATCCTGTATACTCGTTGGGGTGCACAGGCACCAGCCGTGCTGTATAATAAA
1.4430261E-4	up	1.3476254	1.3476254	0.4304195		CT020004A20C03 Equine Articular Cartilage cDNA Library Equus caballus cDNA clone CT020004A20C03, mRNA sequence [CX593160]	TTTTATTGGTATCCTGTATACTCGTTGGGGTGCACAGGCACCAGCCGTGCTGTATAATAA
1.5177025E-5	down	1.1916085	-1.1916085	-0.25291038		CT020004B20E10 Equine Articular Cartilage cDNA Library Equus caballus cDNA clone CT020004B20E10, mRNA sequence [CX593349]	GACACACACAAAAGAAAATGACTTTTTTGTTTTTGGCCAAGGCCAGTGTTGCTGCCTAAA
3.3610425E-4	down	1.1349542	-1.1349542	-0.1826341		CT020011A10B04 Equine Articular Cartilage cDNA Library Equus caballus cDNA clone CT020011A10B04, mRNA sequence [CX595315]	GTTATTTGGGGGGCTTTTTTACTTACAGTATTTAAAAATGCAAGGGTATGGATGTGTGAA
2.8780644E-4	down	1.096166	-1.096166	-0.13246632		CT02031A2H10 Equine Articular Cartilage cDNA Library Equus caballus cDNA clone CT02031A2H10, mRNA sequence [CX602016]	CTGTCCTAATTTTGTCAGGGAGACCCATGTAATAATGATGATTAAATTGATCTTTCTGCT
5.970132E-5	up	1.1181452	1.1181452	0.16110758		TSA: Equus caballus contig08865.EqcaPBMC mRNA sequence. [JL616207]	AAGATGCAGGAACAGAAAAATGAAGGCTGCCAGGTGTATGGCTTCTTGGAAGTCAACAAG
2.7865486E-4	up	1.2302247	1.2302247	0.29892188		CT020017B10H09 Equine Articular Cartilage cDNA Library Equus caballus cDNA clone CT020017B10H09, mRNA sequence [CX597345]	AATTGAATGAGGTGGCTTCAGCAGTGTGAGGAGAATAAATCTAAGGTGCTTATTAAAAAA
2.0773112E-4	down	1.2261951	-1.2261951	-0.29418853		CT020018A20C04 Equine Articular Cartilage cDNA Library Equus caballus cDNA clone CT020018A20C04, mRNA sequence [CX597540]	CCTGCAAGTTCTCTTCATAACTGCCTTGACATTTGGGGTTGTTCTGTTCTGTTAATTTTC
1.090577E-4	up	1.382224	1.382224	0.4669914		CT020021A20A12 Equine Articular Cartilage cDNA Library Equus caballus cDNA clone CT020021A20A12, mRNA sequence [CX598546]	ATGCCCTGACATGTTGCATTTTCCCCATTTGGATGATTAAAAATAAAAGCTTCTGTCTTA
8.9895795E-5	up	1.1879271	1.1879271	0.24844633			CCAGTATTGCCCCGTCCGTTTTTAAAACAAAACGCCCTCGTTTGTAAATCCTTAGACGCT
2.9254705E-4	up	1.3508154	1.3508154	0.43383053	CYLD	PREDICTED: Equus caballus cylindromatosis (turban tumor syndrome) (CYLD), transcript variant X2, mRNA [XM_005608256]	CGCTCTGATTTAGCCTTAATTTTGTTAAATTTTTTAGAGATGAATGAAGTGCTGCTGTGG
2.0540429E-5	up	1.082425	1.082425	0.11426706		CT02036A2A12 Equine Articular Cartilage cDNA Library Equus caballus cDNA clone CT02036A2A12, mRNA sequence [CX603684]	CTCGAGGATGCTTGAGCCTTTTATGTAACTTTTTCTTAAGTCTTTGTGTATCTCCACTCA
8.852198E-5	up	1.6344268	1.6344268	0.70878476		CT02040B2G11 Equine Articular Cartilage cDNA Library Equus caballus cDNA clone CT02040B2G11, mRNA sequence [CX605263]	AAGTGAATCATTTGCAGGCTGTGGTGTCTATACCTGGCACCTAGTTATGATTTGATGGGG
3.4051802E-4	down	1.1482677	-1.1482677	-0.19945908		TSA: Equus caballus contig27177.EqcaPBMC mRNA sequence. [JL640931]	TGAGTTCCTCAAGAGGAATTATTTTAAACTGGAGTAAGTCTTGGTCACCACACCATTTTT
9.507369E-5	down	1.1217273	-1.1217273	-0.16572204		CT02041B1B07 Equine Articular Cartilage cDNA Library Equus caballus cDNA clone CT02041B1B07, mRNA sequence [CX605468]	GCCAAGGAAAGAACTTCTCTGTTTTATTGGGGTCTCTCAATTTACTTTTCATATGTTCAA
7.846007E-5	up	1.1708752	1.1708752	0.2275873		CT02042A2F05 Equine Articular Cartilage cDNA Library Equus caballus cDNA clone CT02042A2F05, mRNA sequence [CX605771]	TTCCGGTCCCCACCCCAACTTTAATATTAAATAAAGTCCCCTCCTTATTTTTTCAAAAAA
1.7449906E-4	up	1.5132991	1.5132991	0.59769714		CT02042A2G03 Equine Articular Cartilage cDNA Library Equus caballus cDNA clone CT02042A2G03, mRNA sequence [CX605779]	GTGTGTGTGTGTGTTTTAAACTACCTTTGGTTGCATAAAATGGATAAAGAATAGTGCTCT
2.9961928E-4	down	1.1494175	-1.1494175	-0.20090294		HL010001000_PLATE_D06_44_046 Equine lymphocyte cDNA Library Equus caballus cDNA clone HL010001000_PLATE_D06_44_046, mRNA sequence [DN503832]	CTTCACCTTTAGCTTCTTGAAGATGGGCCCCTGCGGAATAAATCTGCCAGTTTTTATAAA
2.0940285E-4	up	1.076061	1.076061	0.105759874		HL01014B1A06 Equine lymphocyte cDNA Library Equus caballus cDNA clone HL01014B1A06, mRNA sequence [DN505193]	CCATAGCTAGGAGAGTAACTTAATGGAGTAATTCTACTCTTCTTTTTACATGCAGAAATG
2.3814476E-7	down	1.068097	-1.068097	-0.09504267		HL01017B1G02 Equine lymphocyte cDNA Library Equus caballus cDNA clone HL01017B1G02, mRNA sequence [DN506261]	TCCGGCTCAGAAAATATATATATTCTTGACTGAAGTCTGATTGGGAAATACTTCCTGTCT
3.3416765E-4	up	1.0442357	1.0442357	0.062447395		HL01019A2H06 Equine lymphocyte cDNA Library Equus caballus cDNA clone HL01019A2H06, mRNA sequence [DN506859]	GCCTGGAATCAGTGTTATTGCATCTGATCAAACTTCTGCAGAAATAAAGTGAGAATAATT
3.599126E-4	up	1.0752994	1.0752994	0.104738384		HL020004000_PLATE_A10_73_069 Equine placenta cDNA Library Equus caballus cDNA clone HL020004000_PLATE_A10_73_069, mRNA sequence [DN507943]	TGCTGTTGATCCCCTTTAGCAAACCCAGCCGTTGAGGATTGTAAAAATAAATAACTAAAA
4.359859E-5	up	1.13846	1.13846	0.18708365	PCYT1A	TSA: Equus caballus contig07630.EqcaPBMC mRNA sequence. [JL623196]	TTCCTCAGTCGGTGTTGAGTATATCATTTTCCTGTCTGAGTGTTATTAATTTGTTCAGAG
1.0382342E-6	up	1.1953856	1.1953856	0.25747603		HL02019B2G10 Equine placenta cDNA Library Equus caballus cDNA clone HL02019B2G10, mRNA sequence [DN510556]	ACAGTGTGATATGTTTAGTGAGACTTAGCATGTGTGAATAAAGTGTATGCAGGAGGAAAA
2.3981814E-4	down	1.2372003	-1.2372003	-0.30707905	RBPMS	TSA: Equus caballus contig24423.EqcaPBMC mRNA sequence. [JL638799]	TGATCCCTTCAAGACTTTGCCACAGCCTCTATCACACATCTGTTTTTCTTGAAGAAAAAA
1.2154707E-4	up	1.4929287	1.4929287	0.5781453		protein tyrosine phosphatase, receptor type, C [Source:HGNC Symbol;Acc:9666] [ENSECAT00000008088]	TCGGCAAAATAGAACTTCTTTGTAGTCTTTGCATGTGTGTGTGTGTGTGTGTGTGTGTGT
3.0184846E-4	down	1.2968116	-1.2968116	-0.3749689	TAB3	PREDICTED: Equus caballus TGF-beta activated kinase 1/MAP3K7 binding protein 3 (TAB3), transcript variant X2, mRNA [XM_005614055]	TTAGCAGTCATCTCTGGCAGACCTGGAAAAACAAGCTGCACTTAATAGCAAAATGAAACC
3.0884275E-4	up	1.3405963	1.3405963	0.42287487			GATGATGATTTTTCCTGTCAATACCAGCACTGTATTACTAACATGCAAAATACTGCAGAT
2.0724967E-4	up	1.371075	1.371075	0.4553075	LOC102148373	PREDICTED: Equus caballus ras-related protein Rap-2a-like (LOC102148373), misc_RNA [XR_288609]	GTGTGTGTGTGTCAACAACCGTTTTCTAGTTCCAAGCTTTCAGTACATGGAAGAAGTCCG
2.1931743E-4	up	1.2789389	1.2789389	0.35494733	IGF1R	PREDICTED: Equus caballus insulin-like growth factor 1 receptor (IGF1R), mRNA [XM_001489765]	TGTTCTGTTCAAGTCTCGCGGTCACACAGGTCTGATTGCTTCTGACTAGGTTATGTTTTG
2.7081373E-4	down	1.1962142	-1.1962142	-0.25847575	RPS13	ribosomal protein S13 [Source:HGNC Symbol;Acc:10386] [ENSECAT00000015597]	TCCTTCCCCCGAATTGGAAATATGAGTCATCCACAGCCTCTGCCTTGGTTGCATAAATTT
3.4891072E-4	up	1.1660888	1.1660888	0.22167768		HL02015B2B11 Equine placenta cDNA Library Equus caballus cDNA clone HL02015B2B11, mRNA sequence [DN509380]	TGGGCTGGTGTCCTCCTGTGCTATTTGTACAAATAAACCTGAGGCAGGATCTGTCAAAAA
2.6283096E-4	up	1.2291065	1.2291065	0.29760998		DnaJ (Hsp40) homolog, subfamily C, member 30 [Source:HGNC Symbol;Acc:16410] [ENSECAT00000010002]	GACACGGCTTTCGTCTTCCTCCTCCTTGCCATCTTCATCCTCGTGGGCTTTCGGTTTTAA
3.3786993E-5	down	1.2108803	-1.2108803	-0.27605623		TSA: Equus caballus contig05780.EqcaPBMC mRNA sequence. [JL615852]	TTCTTGGAATGGGAGGAAATGGATCTGTGGTCCTATGGGACTCATGAAAGGCATGGTTTA
2.884144E-4	down	1.0734655	-1.0734655	-0.10227578	GPHN	PREDICTED: Equus caballus gephyrin (GPHN), mRNA [XM_005605530]	AGACTGATCTTGTACAGATATTAGTGTTACCAGCATTCATGTGGAAATCAAGAGCAAAGA
6.8908E-5	up	1.1769294	1.1769294	0.23502772	ABR	PREDICTED: Equus caballus active BCR-related (ABR), transcript variant X1, mRNA [XM_001504257]	TTCTTCTACTGCTTTTCAGTTCCCTTTCCCCTGGTGTTCTAGTTTCTTTGAGGGGAGACT
2.505047E-4	up	1.0599805	1.0599805	0.084037736	TMEM98	transmembrane protein 98 [Source:HGNC Symbol;Acc:24529] [ENSECAT00000007879]	TTGCCATCTTGAAGATCTGTCACACTCTGACAGAAAAACTTGTTGCCATGACGATGGGCT
2.14213E-4	up	1.2231911	1.2231911	0.29064986			TGCTGCTGCTGCTGCTGCTGGTCATCACCATCTTCAGCCTGGTGGAGGTAGTGCTGCAGG
1.2491812E-4	up	1.4762553	1.4762553	0.5619422		Unknown
2.1776967E-4	up	1.490496	1.490496	0.57579255		Unknown
3.3431602E-4	up	1.5235025	1.5235025	0.60739183		Unknown
4.06998E-6	up	8.755247	8.755247	3.130148		Unknown
3.970758E-6	up	8.641127	8.641127	3.1112194		Unknown
3.8728253E-6	up	9.224862	9.224862	3.2055273		Unknown
2.788935E-6	up	9.750527	9.750527	3.2854803		Unknown
9.551948E-7	up	10.096727	10.096727	3.335816		Unknown
