# Supplementary material for: Simultaneous miRNA and mRNA Transcriptome Profiling of Differentiating Equine Satellite Cells Treated with Gamma-Oryzanol and Exposed to Hydrogen Peroxide
Source: Nutrients. 2018 Dec 2;10(12):1871. doi: 10.3390/nu10121871 (PMC6316332; doi:10.3390/nu10121871)
Supplement: Supplementary file 1 [file nutrients-10-01871-s001.zip › Supplemental material Table S2.xlsx]

## Sheet: miR-10a
Human ortholog of target gene	Representative transcript	Gene name	Conserved sites				Poorly conserved sites				Repre- sentative miRNA	Total context+ score	Aggregate PCT	Previous TargetScan publication(s)	Links to sites in UTRs
			total	8mer	7mer-m8	7mer-1A	total	8mer	7mer-m8	7mer-1A
ZNF449	NM_152695	zinc finger protein 449	1	1	0	0	1	0	0	1	eca-miR-10a	-0.67	< 0.1		Sites in UTR
CADM2	NM_001167674	cell adhesion molecule 2	2	1	1	0	0	0	0	0	eca-miR-10a	-0.65	< 0.1		Sites in UTR
SOBP	NM_018013	sine oculis binding protein homolog (Drosophila)	2	2	0	0	0	0	0	0	eca-miR-10a	-0.56	0.45		Sites in UTR
RNF186	NM_019062	ring finger protein 186	1	1	0	0	1	0	0	1	eca-miR-10a	-0.54	0.21		Sites in UTR
BDNF	NM_001143805	brain-derived neurotrophic factor	1	1	0	0	0	0	0	0	eca-miR-10a	-0.54	0.55		Sites in UTR
ELOVL2	NM_017770	ELOVL fatty acid elongase 2	1	1	0	0	1	0	1	0	eca-miR-10a	-0.53	0.21		Sites in UTR
KLHL29	NM_052920	kelch-like 29 (Drosophila)	2	0	2	0	0	0	0	0	eca-miR-10a	-0.52	0.82		Sites in UTR
TMEM132B	NM_052907	transmembrane protein 132B	1	1	0	0	1	0	1	0	eca-miR-10a	-0.48	0.55		Sites in UTR
NEDD4	NM_006154	neural precursor cell expressed, developmentally down-regulated 4	1	0	1	0	1	0	1	0	eca-miR-10a	-0.48	0.57		Sites in UTR
EBF2	NM_022659	early B-cell factor 2	1	1	0	0	0	0	0	0	eca-miR-10a	-0.48	0.28		Sites in UTR
E2F3	NM_001949	E2F transcription factor 3	1	1	0	0	0	0	0	0	eca-miR-10a	-0.47	< 0.1		Sites in UTR
CNOT6	NM_015455	CCR4-NOT transcription complex, subunit 6	1	0	1	0	1	0	1	0	eca-miR-10a	-0.45	< 0.1		Sites in UTR
IGDCC4	NM_020962	immunoglobulin superfamily, DCC subclass, member 4	1	1	0	0	0	0	0	0	eca-miR-10a	-0.45	0.58		Sites in UTR
BCL2L11	NM_001204106	BCL2-like 11 (apoptosis facilitator)	1	1	0	0	1	0	1	0	eca-miR-10a	-0.45	0.58		Sites in UTR
RORA	NM_002943	RAR-related orphan receptor A	2	1	1	0	1	0	0	1	eca-miR-10a	-0.44	0.81		Sites in UTR
HOXA3	NM_030661	homeobox A3	1	1	0	0	0	0	0	0	eca-miR-10a	-0.43	0.55		Sites in UTR
ANK1	NM_000037	ankyrin 1, erythrocytic	1	1	0	0	0	0	0	0	eca-miR-10a	-0.42	0.27		Sites in UTR
RNF180	NM_001113561	ring finger protein 180	1	1	0	0	0	0	0	0	eca-miR-10a	-0.41	0.37		Sites in UTR
ONECUT2	NM_004852	one cut homeobox 2	1	1	0	0	1	0	0	1	eca-miR-10a	-0.41	< 0.1		Sites in UTR
TRIM2	NM_001130067	tripartite motif containing 2	1	1	0	0	1	0	1	0	eca-miR-10a	-0.41	0.39		Sites in UTR
ZNF367	NM_153695	zinc finger protein 367	1	1	0	0	0	0	0	0	eca-miR-10a	-0.41	< 0.1		Sites in UTR
CRLF3	NM_015986	cytokine receptor-like factor 3	1	1	0	0	0	0	0	0	eca-miR-10a	-0.41	0.41		Sites in UTR
SPAG9	NM_001130528	sperm associated antigen 9	1	0	1	0	1	0	0	1	eca-miR-10a	-0.40	0.58		Sites in UTR
KCTD16	NM_020768	potassium channel tetramerisation domain containing 16	1	1	0	0	0	0	0	0	eca-miR-10a	-0.39	0.54		Sites in UTR
KLF11	NM_001177716	Kruppel-like factor 11	1	1	0	0	0	0	0	0	eca-miR-10a	-0.38	0.58		Sites in UTR
RTN4R	NM_023004	reticulon 4 receptor	1	1	0	0	0	0	0	0	eca-miR-10a	-0.38	< 0.1		Sites in UTR
STYK1	NM_018423	serine/threonine/tyrosine kinase 1	1	0	1	0	1	0	0	1	eca-miR-10a	-0.37	< 0.1		Sites in UTR
XRN1	NM_001042604	5'-3' exoribonuclease 1	1	1	0	0	1	1	0	0	eca-miR-10a	-0.37	0.41		Sites in UTR
CSRNP3	NM_001172173	cysteine-serine-rich nuclear protein 3	2	2	0	0	0	0	0	0	eca-miR-10a	-0.37	0.51		Sites in UTR
HOXB3	NM_002146	homeobox B3	1	1	0	0	0	0	0	0	eca-miR-10a	-0.37	0.53		Sites in UTR
CSMD1	NM_033225	CUB and Sushi multiple domains 1	1	0	1	0	1	0	1	0	eca-miR-10a	-0.36	0.58		Sites in UTR
GATA6	NM_005257	GATA binding protein 6	1	1	0	0	0	0	0	0	eca-miR-10a	-0.35	0.41		Sites in UTR
TGOLN2	NM_001206840	trans-golgi network protein 2	1	1	0	0	0	0	0	0	eca-miR-10a	-0.35	< 0.1		Sites in UTR
SHANK3	NM_001080420	SH3 and multiple ankyrin repeat domains 3	2	0	2	0	1	0	1	0	eca-miR-10a	-0.35	0.58		Sites in UTR
MAP4K4	NM_001242559	mitogen-activated protein kinase kinase kinase kinase 4	1	1	0	0	0	0	0	0	eca-miR-10a	-0.35	< 0.1		Sites in UTR
MDGA2	NM_001113498	MAM domain containing glycosylphosphatidylinositol anchor 2	1	1	0	0	0	0	0	0	eca-miR-10a	-0.35	0.36		Sites in UTR
USP46	NM_001134223	ubiquitin specific peptidase 46	1	0	1	0	2	0	1	1	eca-miR-10a	-0.34	0.58		Sites in UTR
GRIK1	NM_175611	glutamate receptor, ionotropic, kainate 1	1	0	1	0	0	0	0	0	eca-miR-10a	-0.33	< 0.1		Sites in UTR
ZNF202	NM_003455	zinc finger protein 202	1	1	0	0	0	0	0	0	eca-miR-10a	-0.32	< 0.1		Sites in UTR
TXLNB	NM_153235	taxilin beta	1	1	0	0	0	0	0	0	eca-miR-10a	-0.32	< 0.1		Sites in UTR
NPAS3	NM_001164749	neuronal PAS domain protein 3	1	0	1	0	0	0	0	0	eca-miR-10a	-0.31	0.14		Sites in UTR
TFAP2C	NM_003222	transcription factor AP-2 gamma (activating enhancer binding protein 2 gamma)	1	1	0	0	0	0	0	0	eca-miR-10a	-0.31	0.18		Sites in UTR
CTNNBIP1	NM_001012329	catenin, beta interacting protein 1	1	0	1	0	1	0	0	1	eca-miR-10a	-0.31	0.58		Sites in UTR
ALPL	NM_000478	alkaline phosphatase, liver/bone/kidney	1	1	0	0	0	0	0	0	eca-miR-10a	-0.30	< 0.1		Sites in UTR
DCDC2B	NM_001099434	doublecortin domain containing 2B	1	1	0	0	0	0	0	0	eca-miR-10a	-0.30	< 0.1		Sites in UTR
MCMBP	NM_024834	minichromosome maintenance complex binding protein	1	0	1	0	1	0	1	0	eca-miR-10a	-0.30	0.58		Sites in UTR
ERI3	NM_024066	ERI1 exoribonuclease family member 3	1	1	0	0	0	0	0	0	eca-miR-10a	-0.30	0.13		Sites in UTR
FNBP1L	NM_001024948	formin binding protein 1-like	1	0	1	0	0	0	0	0	eca-miR-10a	-0.29	< 0.1		Sites in UTR
PIK3CA	NM_006218	phosphoinositide-3-kinase, catalytic, alpha polypeptide	1	0	1	0	0	0	0	0	eca-miR-10a	-0.29	0.48		Sites in UTR
GALNT1	NM_020474	UDP-N-acetyl-alpha-D-galactosamine:polypeptide N-acetylgalactosaminyltransferase 1 (GalNAc-T1)	1	0	1	0	0	0	0	0	eca-miR-10a	-0.29	0.58		Sites in UTR
SMAP1	NM_001044305	small ArfGAP 1	1	1	0	0	0	0	0	0	eca-miR-10a	-0.29	0.20		Sites in UTR
GTF2H1	NM_001142307	general transcription factor IIH, polypeptide 1, 62kDa	1	1	0	0	0	0	0	0	eca-miR-10a	-0.29	0.24		Sites in UTR
MAPRE1	NM_012325	microtubule-associated protein, RP/EB family, member 1	1	0	1	0	0	0	0	0	eca-miR-10a	-0.28	0.56		Sites in UTR
BAZ1B	NM_032408	bromodomain adjacent to zinc finger domain, 1B	1	0	1	0	0	0	0	0	eca-miR-10a	-0.28	0.53		Sites in UTR
TIAM1	NM_003253	T-cell lymphoma invasion and metastasis 1	1	1	0	0	0	0	0	0	eca-miR-10a	-0.28	0.15		Sites in UTR
WNK3	NM_001002838	WNK lysine deficient protein kinase 3	1	0	1	0	1	0	0	1	eca-miR-10a	-0.28	< 0.1		Sites in UTR
GATAD2A	NM_017660	GATA zinc finger domain containing 2A	1	0	0	1	1	0	1	0	eca-miR-10a	-0.28	0.34		Sites in UTR
CAMK2B	NM_001220	calcium/calmodulin-dependent protein kinase II beta	1	1	0	0	0	0	0	0	eca-miR-10a	-0.28	0.51		Sites in UTR
LANCL1	NM_001136574	LanC lantibiotic synthetase component C-like 1 (bacterial)	1	0	1	0	1	0	0	1	eca-miR-10a	-0.27	< 0.1		Sites in UTR
EPHA2	NM_004431	EPH receptor A2	1	1	0	0	0	0	0	0	eca-miR-10a	-0.27	< 0.1		Sites in UTR
TMEM167B	NM_020141	transmembrane protein 167B	1	1	0	0	0	0	0	0	eca-miR-10a	-0.27	< 0.1		Sites in UTR
TMEM170B	NM_001100829	transmembrane protein 170B	1	0	1	0	0	0	0	0	eca-miR-10a	-0.27	0.58		Sites in UTR
L3MBTL3	NM_001007102	l(3)mbt-like 3 (Drosophila)	1	0	1	0	0	0	0	0	eca-miR-10a	-0.26	< 0.1		Sites in UTR
LRRC58	NM_001099678	leucine rich repeat containing 58	1	1	0	0	0	0	0	0	eca-miR-10a	-0.26	0.25		Sites in UTR
JARID2	NM_004973	jumonji, AT rich interactive domain 2	1	0	1	0	0	0	0	0	eca-miR-10a	-0.25	0.53		Sites in UTR
CELF2	NM_001025077	CUGBP, Elav-like family member 2	1	0	1	0	0	0	0	0	eca-miR-10a	-0.25	0.50		Sites in UTR
UBXN7	NM_015562	UBX domain protein 7	1	1	0	0	0	0	0	0	eca-miR-10a	-0.25	0.19		Sites in UTR
NR4A3	NM_006981	nuclear receptor subfamily 4, group A, member 3	1	1	0	0	0	0	0	0	eca-miR-10a	-0.25	< 0.1		Sites in UTR
UBE2I	NM_003345	ubiquitin-conjugating enzyme E2I	1	0	1	0	0	0	0	0	eca-miR-10a	-0.25	0.51		Sites in UTR
PAPD5	NM_001040284	PAP associated domain containing 5	1	0	1	0	0	0	0	0	eca-miR-10a	-0.25	0.58		Sites in UTR
SLC30A4	NM_013309	solute carrier family 30 (zinc transporter), member 4	1	0	1	0	0	0	0	0	eca-miR-10a	-0.25	< 0.1		Sites in UTR
CEP350	NM_014810	centrosomal protein 350kDa	1	1	0	0	0	0	0	0	eca-miR-10a	-0.24	0.43		Sites in UTR
CTDSPL	NM_001008392	CTD (carboxy-terminal domain, RNA polymerase II, polypeptide A) small phosphatase-like	1	0	1	0	1	1	0	0	eca-miR-10a	-0.24	< 0.1		Sites in UTR
SDC1	NM_001006946	syndecan 1	1	1	0	0	0	0	0	0	eca-miR-10a	-0.24	0.54		Sites in UTR
ST8SIA1	NM_003034	ST8 alpha-N-acetyl-neuraminide alpha-2,8-sialyltransferase 1	1	0	0	1	1	0	0	1	eca-miR-10a	-0.24	0.30		Sites in UTR
TMOD1	NM_001166116	tropomodulin 1	1	1	0	0	0	0	0	0	eca-miR-10a	-0.24	0.20		Sites in UTR
EPHA5	NM_004439	EPH receptor A5	1	0	1	0	0	0	0	0	eca-miR-10a	-0.23	0.58		Sites in UTR
MTSS1L	NM_138383	metastasis suppressor 1-like	1	0	1	0	2	0	1	1	eca-miR-10a	-0.23	0.50		Sites in UTR
BCL2L2	NM_001199839	BCL2-like 2	1	0	0	1	1	0	0	1	eca-miR-10a	-0.23	0.33		Sites in UTR
RAP2A	NM_021033	RAP2A, member of RAS oncogene family	1	0	1	0	0	0	0	0	eca-miR-10a	-0.23	< 0.1		Sites in UTR
CNNM4	NM_020184	cyclin M4	1	0	1	0	0	0	0	0	eca-miR-10a	-0.23	0.45		Sites in UTR
TRIM39	NM_021253	tripartite motif containing 39	1	1	0	0	0	0	0	0	eca-miR-10a	-0.23	< 0.1		Sites in UTR
USP25	NM_013396	ubiquitin specific peptidase 25	1	0	1	0	0	0	0	0	eca-miR-10a	-0.23	0.23		Sites in UTR
PRRT3	NM_207351	proline-rich transmembrane protein 3	1	0	1	0	0	0	0	0	eca-miR-10a	-0.23	0.58		Sites in UTR
ANKFY1	NM_016376	ankyrin repeat and FYVE domain containing 1	1	0	1	0	0	0	0	0	eca-miR-10a	-0.23	0.58		Sites in UTR
SERF2	NM_001018108	small EDRK-rich factor 2	1	0	1	0	0	0	0	0	eca-miR-10a	-0.23	< 0.1		Sites in UTR
CALCR	NM_001164737	calcitonin receptor	1	0	1	0	0	0	0	0	eca-miR-10a	-0.22	0.48		Sites in UTR
WDR1	NM_005112	WD repeat domain 1	1	0	1	0	0	0	0	0	eca-miR-10a	-0.22	< 0.1		Sites in UTR
KIAA1462	NM_020848	KIAA1462	1	0	1	0	0	0	0	0	eca-miR-10a	-0.22	0.55		Sites in UTR
USP12	NM_182488	ubiquitin specific peptidase 12	2	0	2	0	0	0	0	0	eca-miR-10a	-0.22	0.66		Sites in UTR
EPHA8	NM_020526	EPH receptor A8	2	0	1	1	0	0	0	0	eca-miR-10a	-0.22	0.74		Sites in UTR
H3F3B	NM_005324	H3 histone, family 3B (H3.3B)	1	0	1	0	0	0	0	0	eca-miR-10a	-0.22	0.58		Sites in UTR
LIN28A	NM_024674	lin-28 homolog A (C. elegans)	1	0	1	0	1	0	1	0	eca-miR-10a	-0.22	< 0.1		Sites in UTR
BBX	NM_001142568	bobby sox homolog (Drosophila)	1	1	0	0	1	0	0	1	eca-miR-10a	-0.22	0.24		Sites in UTR
PALM2	NM_001037293	paralemmin 2	1	0	1	0	1	1	0	0	eca-miR-10a	-0.22	0.58		Sites in UTR
BCL6	NM_001130845	B-cell CLL/lymphoma 6	1	0	1	0	0	0	0	0	eca-miR-10a	-0.22	0.50		Sites in UTR
DHDDS	NM_024887	dehydrodolichyl diphosphate synthase	1	1	0	0	0	0	0	0	eca-miR-10a	-0.21	< 0.1		Sites in UTR
C14orf28	NM_001017923	chromosome 14 open reading frame 28	1	0	1	0	0	0	0	0	eca-miR-10a	-0.21	0.58		Sites in UTR
IGSF1	NM_001170963	immunoglobulin superfamily, member 1	1	0	1	0	0	0	0	0	eca-miR-10a	-0.21	0.57		Sites in UTR
NCOA6	NM_001242539	nuclear receptor coactivator 6	1	0	1	0	0	0	0	0	eca-miR-10a	-0.21	< 0.1		Sites in UTR
PPARA	NM_001001928	peroxisome proliferator-activated receptor alpha	1	0	0	1	0	0	0	0	eca-miR-10a	-0.21	0.41		Sites in UTR
ATCAY	NM_033064	ataxia, cerebellar, Cayman type	1	1	0	0	0	0	0	0	eca-miR-10a	-0.21	< 0.1		Sites in UTR
FXR2	NM_004860	fragile X mental retardation, autosomal homolog 2	1	0	1	0	0	0	0	0	eca-miR-10b	-0.21	0.53		Sites in UTR
RPRD1A	NM_018170	regulation of nuclear pre-mRNA domain containing 1A	1	1	0	0	0	0	0	0	eca-miR-10a	-0.21	0.47		Sites in UTR
HOXD10	NM_002148	homeobox D10	1	0	0	1	0	0	0	0	eca-miR-10a	-0.21	0.20		Sites in UTR
BACH2	NM_001170794	BTB and CNC homology 1, basic leucine zipper transcription factor 2	1	0	1	0	0	0	0	0	eca-miR-10a	-0.20	0.58		Sites in UTR
FBXO30	NM_032145	F-box protein 30	1	0	1	0	0	0	0	0	eca-miR-10a	-0.20	0.58		Sites in UTR
NR5A2	NM_003822	nuclear receptor subfamily 5, group A, member 2	1	0	0	1	0	0	0	0	eca-miR-10a	-0.20	0.33		Sites in UTR
BAZ2B	NM_013450	bromodomain adjacent to zinc finger domain, 2B	1	0	1	0	0	0	0	0	eca-miR-10a	-0.20	0.34		Sites in UTR
TBC1D22B	NM_017772	TBC1 domain family, member 22B	1	0	1	0	0	0	0	0	eca-miR-10a	-0.20	< 0.1		Sites in UTR
CREB1	NM_004379	cAMP responsive element binding protein 1	2	1	1	0	0	0	0	0	eca-miR-10a	-0.20	0.69		Sites in UTR
NONO	NM_001145408	non-POU domain containing, octamer-binding	1	0	1	0	0	0	0	0	eca-miR-10a	-0.20	< 0.1		Sites in UTR
NR2C2	NM_003298	nuclear receptor subfamily 2, group C, member 2	1	0	0	1	0	0	0	0	eca-miR-10a	-0.19	0.41		Sites in UTR
WDR26	NM_001115113	WD repeat domain 26	1	0	1	0	0	0	0	0	eca-miR-10a	-0.19	< 0.1		Sites in UTR
SERPINE1	NM_000602	serpin peptidase inhibitor, clade E (nexin, plasminogen activator inhibitor type 1), member 1	1	0	1	0	0	0	0	0	eca-miR-10a	-0.19	0.21		Sites in UTR
PEA15	NM_003768	phosphoprotein enriched in astrocytes 15	1	0	1	0	0	0	0	0	eca-miR-10a	-0.19	< 0.1		Sites in UTR
HOXA1	NM_005522	homeobox A1	1	0	1	0	0	0	0	0	eca-miR-10a	-0.19	< 0.1		Sites in UTR
PRTG	NM_173814	protogenin	1	1	0	0	1	0	0	1	eca-miR-10a	-0.19	0.59		Sites in UTR
BRWD1	NM_001007246	bromodomain and WD repeat domain containing 1	1	0	1	0	0	0	0	0	eca-miR-10a	-0.19	< 0.1		Sites in UTR
TRA2B	NM_004593	transformer 2 beta homolog (Drosophila)	1	0	0	1	0	0	0	0	eca-miR-10a	-0.19	0.41		Sites in UTR
POLR3D	NM_001722	polymerase (RNA) III (DNA directed) polypeptide D, 44kDa	1	0	1	0	0	0	0	0	eca-miR-10a	-0.18	< 0.1		Sites in UTR
IPO8	NM_001190995	importin 8	1	0	0	1	0	0	0	0	eca-miR-10a	-0.18	0.33		Sites in UTR
ZFAND5	NM_001102420	zinc finger, AN1-type domain 5	1	0	1	0	0	0	0	0	eca-miR-10a	-0.18	0.58		Sites in UTR
PDE4A	NM_001111307	phosphodiesterase 4A, cAMP-specific	1	0	1	0	0	0	0	0	eca-miR-10a	-0.18	0.58		Sites in UTR
INHBB	NM_002193	inhibin, beta B	1	0	0	1	0	0	0	0	eca-miR-10a	-0.18	0.41		Sites in UTR
ZMYND11	NM_001202464	zinc finger, MYND-type containing 11	1	0	1	0	0	0	0	0	eca-miR-10a	-0.18	0.55		Sites in UTR
DUSP3	NM_004090	dual specificity phosphatase 3	1	0	1	0	0	0	0	0	eca-miR-10a	-0.18	< 0.1		Sites in UTR
MSR1	NM_002445	macrophage scavenger receptor 1	1	0	1	0	0	0	0	0	eca-miR-10a	-0.18	0.58		Sites in UTR
TPM4	NM_001145160	tropomyosin 4	1	0	0	1	0	0	0	0	eca-miR-10a	-0.18	0.38		Sites in UTR
SMCR8	NM_144775	Smith-Magenis syndrome chromosome region, candidate 8	1	0	0	1	1	0	1	0	eca-miR-10a	-0.17	0.31		Sites in UTR
C7orf51	NM_173564	chromosome 7 open reading frame 51	1	0	0	1	0	0	0	0	eca-miR-10a	-0.17	0.22		Sites in UTR
SLC23A3	NM_001144889	solute carrier family 23 (nucleobase transporters), member 3	1	0	1	0	0	0	0	0	eca-miR-10a	-0.17	< 0.1		Sites in UTR
SIX4	NM_017420	SIX homeobox 4	1	0	1	0	0	0	0	0	eca-miR-10a	-0.17	< 0.1		Sites in UTR
EDC3	NM_001142443	enhancer of mRNA decapping 3 homolog (S. cerevisiae)	1	1	0	0	0	0	0	0	eca-miR-10a	-0.17	< 0.1		Sites in UTR
ANXA7	NM_001156	annexin A7	1	0	0	1	0	0	0	0	eca-miR-10a	-0.17	0.19		Sites in UTR
CHST3	NM_004273	carbohydrate (chondroitin 6) sulfotransferase 3	1	0	1	0	0	0	0	0	eca-miR-10a	-0.17	< 0.1		Sites in UTR
ACTG1	NM_001199954	actin, gamma 1	1	0	0	1	0	0	0	0	eca-miR-10a	-0.17	0.39		Sites in UTR
RHOBTB2	NM_001160036	Rho-related BTB domain containing 2	1	0	0	1	1	0	1	0	eca-miR-10a	-0.17	0.27		Sites in UTR
PTP4A2	NM_001195100	protein tyrosine phosphatase type IVA, member 2	1	1	0	0	0	0	0	0	eca-miR-10a	-0.17	< 0.1		Sites in UTR
HSPC159	NM_014181	galectin-related protein	1	0	0	1	0	0	0	0	eca-miR-10a	-0.17	0.41		Sites in UTR
HAS3	NM_001199280	hyaluronan synthase 3	1	0	1	0	0	0	0	0	eca-miR-10a	-0.16	< 0.1		Sites in UTR
CLCN5	NM_000084	chloride channel 5	1	0	1	0	1	0	1	0	eca-miR-10a	-0.16	0.58		Sites in UTR
SNX4	NM_003794	sorting nexin 4	1	0	0	1	0	0	0	0	eca-miR-10a	-0.16	0.34		Sites in UTR
CRK	NM_005206	v-crk sarcoma virus CT10 oncogene homolog (avian)	1	0	0	1	0	0	0	0	eca-miR-10a	-0.16	0.26		Sites in UTR
TBL1X	NM_001139466	transducin (beta)-like 1X-linked	1	0	1	0	0	0	0	0	eca-miR-10a	-0.16	< 0.1		Sites in UTR
KLC2	NM_001134774	kinesin light chain 2	1	0	0	1	0	0	0	0	eca-miR-10a	-0.16	0.38		Sites in UTR
KCTD17	NM_024681	potassium channel tetramerisation domain containing 17	1	0	1	0	1	0	1	0	eca-miR-10a	-0.16	< 0.1		Sites in UTR
CBX5	NM_001127321	chromobox homolog 5	1	0	1	0	0	0	0	0	eca-miR-10a	-0.15	0.50		Sites in UTR
GPCPD1	NM_019593	glycerophosphocholine phosphodiesterase GDE1 homolog (S. cerevisiae)	1	0	0	1	0	0	0	0	eca-miR-10a	-0.15	0.39		Sites in UTR
NUP50	NM_007172	nucleoporin 50kDa	1	0	0	1	0	0	0	0	eca-miR-10a	-0.15	0.40		Sites in UTR
CAMK2G	NM_001204492	calcium/calmodulin-dependent protein kinase II gamma	1	0	1	0	0	0	0	0	eca-miR-10a	-0.15	< 0.1		Sites in UTR
DPF2	NM_006268	D4, zinc and double PHD fingers family 2	1	0	1	0	0	0	0	0	eca-miR-10a	-0.15	< 0.1		Sites in UTR
ANK3	NM_001149	ankyrin 3, node of Ranvier (ankyrin G)	1	0	0	1	0	0	0	0	eca-miR-10a	-0.15	0.41		Sites in UTR
ZNF608	NM_020747	zinc finger protein 608	1	0	1	0	0	0	0	0	eca-miR-10a	-0.15	< 0.1		Sites in UTR
SCARB2	NM_001204255	scavenger receptor class B, member 2	1	0	0	1	0	0	0	0	eca-miR-10a	-0.15	0.40		Sites in UTR
SLC6A15	NM_001146335	solute carrier family 6 (neutral amino acid transporter), member 15	1	0	0	1	0	0	0	0	eca-miR-10a	-0.15	0.32		Sites in UTR
CHL1	NM_006614	cell adhesion molecule with homology to L1CAM (close homolog of L1)	1	0	1	0	0	0	0	0	eca-miR-10a	-0.15	0.53		Sites in UTR
FAM76A	NM_001143912	family with sequence similarity 76, member A	1	0	0	1	0	0	0	0	eca-miR-10a	-0.15	0.32		Sites in UTR
RIMS2	NM_001100117	regulating synaptic membrane exocytosis 2	1	0	1	0	0	0	0	0	eca-miR-10a	-0.14	< 0.1		Sites in UTR
LRRC8B	NM_001134476	leucine rich repeat containing 8 family, member B	1	1	0	0	0	0	0	0	eca-miR-10a	-0.14	0.34		Sites in UTR
PKN2	NM_006256	protein kinase N2	1	0	0	1	0	0	0	0	eca-miR-10a	-0.14	0.28		Sites in UTR
ODZ2	NM_001122679	odz, odd Oz/ten-m homolog 2 (Drosophila)	1	0	1	0	0	0	0	0	eca-miR-10a	-0.14	0.55		Sites in UTR
FAM20B	NM_014864	family with sequence similarity 20, member B	1	0	1	0	0	0	0	0	eca-miR-10a	-0.14	< 0.1		Sites in UTR
AGPAT3	NM_001037553	1-acylglycerol-3-phosphate O-acyltransferase 3	1	0	1	0	1	0	1	0	eca-miR-10a	-0.14	0.35		Sites in UTR
ITGB8	NM_002214	integrin, beta 8	1	1	0	0	0	0	0	0	eca-miR-10a	-0.14	0.52		Sites in UTR
RASL10B	NM_033315	RAS-like, family 10, member B	1	0	1	0	0	0	0	0	eca-miR-10a	-0.14	< 0.1		Sites in UTR
ZDHHC21	NM_178566	zinc finger, DHHC-type containing 21	1	0	1	0	1	0	1	0	eca-miR-10a	-0.14	0.44		Sites in UTR
DIRAS2	NM_017594	DIRAS family, GTP-binding RAS-like 2	1	0	0	1	0	0	0	0	eca-miR-10a	-0.13	0.33		Sites in UTR
GOLGA3	NM_005895	golgin A3	1	0	1	0	0	0	0	0	eca-miR-10a	-0.13	0.58		Sites in UTR
STARD13	NM_052851	StAR-related lipid transfer (START) domain containing 13	1	0	1	0	0	0	0	0	eca-miR-10a	-0.13	0.39		Sites in UTR
FLJ36031	NM_175884	hypothetical protein FLJ36031	1	0	0	1	0	0	0	0	eca-miR-10a	-0.13	0.38		Sites in UTR
LHFPL4	NM_198560	lipoma HMGIC fusion partner-like 4	1	1	0	0	0	0	0	0	eca-miR-10a	-0.12	0.55		Sites in UTR
MTF2	NM_001164391	metal response element binding transcription factor 2	1	0	1	0	0	0	0	0	eca-miR-10a	-0.12	< 0.1		Sites in UTR
MYT1L	NM_015025	myelin transcription factor 1-like	1	0	1	0	0	0	0	0	eca-miR-10a	-0.12	0.53		Sites in UTR
TNRC6B	NM_001024843	trinucleotide repeat containing 6B	1	1	0	0	1	0	1	0	eca-miR-10a	-0.12	0.50		Sites in UTR
EPHA10	NM_001099439	EPH receptor A10	1	0	0	1	0	0	0	0	eca-miR-10a	-0.12	0.40		Sites in UTR
PPARGC1B	NM_001172698	peroxisome proliferator-activated receptor gamma, coactivator 1 beta	2	0	2	0	1	0	1	0	eca-miR-10a	-0.11	0.80		Sites in UTR
HOMEZ	NM_020834	homeobox and leucine zipper encoding	1	0	0	1	0	0	0	0	eca-miR-10a	-0.11	0.40		Sites in UTR
VASH1	NM_014909	vasohibin 1	1	0	0	1	0	0	0	0	eca-miR-10a	-0.11	0.22		Sites in UTR
RBMS3	NM_001003792	RNA binding motif, single stranded interacting protein 3	1	1	0	0	0	0	0	0	eca-miR-10a	-0.11	< 0.1		Sites in UTR
NFAT5	NM_001113178	nuclear factor of activated T-cells 5, tonicity-responsive	1	0	1	0	0	0	0	0	eca-miR-10a	-0.11	0.57		Sites in UTR
TET2	NM_001127208	tet oncogene family member 2	1	0	1	0	0	0	0	0	eca-miR-10a	-0.11	< 0.1		Sites in UTR
WWC2	NM_024949	WW and C2 domain containing 2	1	1	0	0	0	0	0	0	eca-miR-10a	-0.11	0.12		Sites in UTR
ZNF282	NM_003575	zinc finger protein 282	1	0	1	0	0	0	0	0	eca-miR-10a	-0.11	< 0.1		Sites in UTR
PDE7A	NM_001242318	phosphodiesterase 7A	1	0	0	1	0	0	0	0	eca-miR-10a	-0.11	0.34		Sites in UTR
ARRDC3	NM_020801	arrestin domain containing 3	1	0	1	0	0	0	0	0	eca-miR-10a	-0.11	< 0.1		Sites in UTR
FRS2	NM_001042555	fibroblast growth factor receptor substrate 2	1	0	1	0	0	0	0	0	eca-miR-10a	-0.10	0.57		Sites in UTR
GABRB2	NM_000813	gamma-aminobutyric acid (GABA) A receptor, beta 2	1	1	0	0	0	0	0	0	eca-miR-10a	-0.10	0.54		Sites in UTR
NACC1	NM_052876	nucleus accumbens associated 1, BEN and BTB (POZ) domain containing	1	0	1	0	0	0	0	0	eca-miR-10a	-0.10	0.51		Sites in UTR
KIF13B	NM_015254	kinesin family member 13B	1	0	1	0	0	0	0	0	eca-miR-10a	-0.10	< 0.1		Sites in UTR
ABHD2	NM_007011	abhydrolase domain containing 2	1	0	1	0	0	0	0	0	eca-miR-10a	-0.10	< 0.1		Sites in UTR
SPTY2D1	NM_194285	SPT2, Suppressor of Ty, domain containing 1 (S. cerevisiae)	1	0	0	1	0	0	0	0	eca-miR-10a	-0.10	0.36		Sites in UTR
ELAVL3	NM_001420	ELAV (embryonic lethal, abnormal vision, Drosophila)-like 3 (Hu antigen C)	1	0	1	0	0	0	0	0	eca-miR-10a	-0.10	< 0.1		Sites in UTR
C5orf63	NM_001164479	chromosome 5 open reading frame 63	1	1	0	0	0	0	0	0	eca-miR-10a	-0.09	< 0.1		Sites in UTR
LCOR	NM_001170765	ligand dependent nuclear receptor corepressor	1	0	0	1	0	0	0	0	eca-miR-10a	-0.09	0.17		Sites in UTR
CDK6	NM_001145306	cyclin-dependent kinase 6	1	0	0	1	0	0	0	0	eca-miR-10a	-0.09	0.39		Sites in UTR
SRSF1	NM_001078166	serine/arginine-rich splicing factor 1	1	0	1	0	0	0	0	0	eca-miR-10a	-0.08	0.58		Sites in UTR
MLLT6	NM_005937	myeloid/lymphoid or mixed-lineage leukemia (trithorax homolog, Drosophila); translocated to, 6	1	0	0	1	0	0	0	0	eca-miR-10a	-0.07	0.20		Sites in UTR
MTMR3	NM_021090	myotubularin related protein 3	1	0	1	0	0	0	0	0	eca-miR-10a	-0.07	0.58		Sites in UTR
WAPAL	NM_015045	wings apart-like homolog (Drosophila)	1	0	0	1	0	0	0	0	eca-miR-10a	-0.07	0.16		Sites in UTR
HDAC4	NM_006037	histone deacetylase 4	1	1	0	0	0	0	0	0	eca-miR-10a	-0.07	< 0.1		Sites in UTR
FLT1	NM_002019	fms-related tyrosine kinase 1 (vascular endothelial growth factor/vascular permeability factor receptor)	1	1	0	0	0	0	0	0	eca-miR-10a	-0.07	< 0.1		Sites in UTR
BICD2	NM_001003800	bicaudal D homolog 2 (Drosophila)	1	0	0	1	0	0	0	0	eca-miR-10a	-0.06	0.18		Sites in UTR
SSPN	NM_001135823	sarcospan (Kras oncogene-associated gene)	1	1	0	0	0	0	0	0	eca-miR-10a	-0.06	< 0.1		Sites in UTR
AGPAT6	NM_178819	1-acylglycerol-3-phosphate O-acyltransferase 6 (lysophosphatidic acid acyltransferase, zeta)	1	0	1	0	1	0	1	0	eca-miR-10a	-0.06	< 0.1		Sites in UTR
BRWD3	NM_153252	bromodomain and WD repeat domain containing 3	1	0	0	1	0	0	0	0	eca-miR-10a	-0.06	0.24		Sites in UTR
MOBKL2B	NM_024761	MOB1, Mps One Binder kinase activator-like 2B (yeast)	1	0	1	0	0	0	0	0	eca-miR-10a	-0.06	< 0.1		Sites in UTR
STRN	NM_003162	striatin, calmodulin binding protein	1	0	0	1	0	0	0	0	eca-miR-10a	-0.06	0.29		Sites in UTR
ARNT	NM_001197325	aryl hydrocarbon receptor nuclear translocator	1	0	1	0	0	0	0	0	eca-miR-10a	-0.05	< 0.1		Sites in UTR
ESRRG	NM_001134285	estrogen-related receptor gamma	1	1	0	0	0	0	0	0	eca-miR-10a	-0.05	0.33		Sites in UTR
FLVCR1	NM_014053	feline leukemia virus subgroup C cellular receptor 1	1	0	0	1	0	0	0	0	eca-miR-10a	-0.05	0.25		Sites in UTR
MYCBP	NM_012333	c-myc binding protein	1	0	1	0	0	0	0	0	eca-miR-10a	-0.04	0.58		Sites in UTR
BTRC	NM_003939	beta-transducin repeat containing	1	0	1	0	0	0	0	0	eca-miR-10a	-0.04	0.51		Sites in UTR
MED1	NM_004774	mediator complex subunit 1	1	0	1	0	0	0	0	0	eca-miR-10a	-0.04	< 0.1		Sites in UTR
RLIM	NM_016120	ring finger protein, LIM domain interacting	1	0	0	1	0	0	0	0	eca-miR-10a	-0.03	0.20		Sites in UTR
NUFIP2	NM_020772	nuclear fragile X mental retardation protein interacting protein 2	1	0	1	0	0	0	0	0	eca-miR-10a	-0.03	< 0.1		Sites in UTR
KLHL15	NM_030624	kelch-like 15 (Drosophila)	1	1	0	0	0	0	0	0	eca-miR-10a	> -0.03	< 0.1		Sites in UTR
ANKRD12	NM_001083625	ankyrin repeat domain 12	1	0	0	1	0	0	0	0	eca-miR-10a	-0.03	0.41		Sites in UTR
IFFO2	NM_001136265	intermediate filament family orphan 2	1	0	1	0	0	0	0	0	eca-miR-10a	-0.02	0.58		Sites in UTR
PURB	NM_033224	purine-rich element binding protein B	1	0	1	0	0	0	0	0	eca-miR-10a	> -0.02	0.57		Sites in UTR
ZBTB43	NM_001135776	zinc finger and BTB domain containing 43	1	0	1	0	0	0	0	0	eca-miR-10a	> -0.02	0.32		Sites in UTR
GABBR2	NM_005458	gamma-aminobutyric acid (GABA) B receptor, 2	1	0	1	0	0	0	0	0	eca-miR-10a	> -0.02	< 0.1		Sites in UTR
FAM21B	NM_018232	family with sequence similarity 21, member B	1	1	0	0	0	0	0	0	eca-miR-10a	N/A	< 0.1		Sites in UTR
FAM21C	NM_001169106	family with sequence similarity 21, member C	1	1	0	0	0	0	0	0	eca-miR-10a	N/A	< 0.1		Sites in UTR
FAM21A	NM_001005751	family with sequence similarity 21, member A	1	1	0	0	0	0	0	0	eca-miR-10a	N/A	< 0.1		Sites in UTR

## Sheet: miR-133a
Human ortholog of target gene	Representative transcript	Gene name	Conserved sites				Poorly conserved sites				Repre- sentative miRNA	Total context+ score	Aggregate PCT	Previous TargetScan publication(s)	Links to sites in UTRs
			total	8mer	7mer-m8	7mer-1A	total	8mer	7mer-m8	7mer-1A
PLEKHA8	NM_001197026	pleckstrin homology domain containing, family A (phosphoinositide binding specific) member 8	1	0	1	0	2	1	1	0	eca-miR-133a	-0.77	0.69		Sites in UTR
CD200	NM_001004196	CD200 molecule	1	1	0	0	1	1	0	0	eca-miR-133a	-0.76	< 0.1		Sites in UTR
LHFP	NM_005780	lipoma HMGIC fusion partner	2	1	1	0	0	0	0	0	eca-miR-133a	-0.67	0.97		Sites in UTR
CELF4	NM_001025087	CUGBP, Elav-like family member 4	2	2	0	0	0	0	0	0	eca-miR-133a	-0.65	0.96		Sites in UTR
KIF3C	NM_002254	kinesin family member 3C	1	1	0	0	1	0	1	0	eca-miR-133a	-0.56	0.90		Sites in UTR
SLC6A1	NM_003042	solute carrier family 6 (neurotransmitter transporter, GABA), member 1	1	1	0	0	1	0	1	0	eca-miR-133a	-0.56	0.90		Sites in UTR
EDEM1	NM_014674	ER degradation enhancer, mannosidase alpha-like 1	1	1	0	0	0	0	0	0	eca-miR-133a	-0.53	0.88		Sites in UTR
LPIN2	NM_014646	lipin 2	1	1	0	0	1	1	0	0	eca-miR-133a	-0.53	0.18		Sites in UTR
MAML1	NM_014757	mastermind-like 1 (Drosophila)	2	1	0	1	0	0	0	0	eca-miR-133a	-0.52	0.99		Sites in UTR
SYT2	NM_001136504	synaptotagmin II	3	1	1	1	0	0	0	0	eca-miR-133a	-0.52	0.99		Sites in UTR
SGTB	NM_019072	small glutamine-rich tetratricopeptide repeat (TPR)-containing, beta	1	1	0	0	0	0	0	0	eca-miR-133a	-0.51	0.84		Sites in UTR
CETN3	NM_004365	centrin, EF-hand protein, 3	1	1	0	0	0	0	0	0	eca-miR-133a	-0.51	0.46		Sites in UTR
ACTN4	NM_004924	actinin, alpha 4	1	1	0	0	0	0	0	0	eca-miR-133a	-0.51	0.90		Sites in UTR
ZNF354A	NM_005649	zinc finger protein 354A	1	1	0	0	0	0	0	0	eca-miR-133a	-0.51	0.71		Sites in UTR
UBA2	NM_005499	ubiquitin-like modifier activating enzyme 2	1	1	0	0	0	0	0	0	eca-miR-133a	-0.51	0.80		Sites in UTR
ENC1	NM_003633	ectodermal-neural cortex 1 (with BTB-like domain)	2	2	0	0	0	0	0	0	eca-miR-133a	-0.51	0.46		Sites in UTR
FAIM	NM_001033030	Fas apoptotic inhibitory molecule	1	1	0	0	0	0	0	0	eca-miR-133a	-0.51	0.19		Sites in UTR
P2RX4	NM_002560	purinergic receptor P2X, ligand-gated ion channel, 4	1	1	0	0	0	0	0	0	eca-miR-133a	-0.50	0.79		Sites in UTR
C11orf58	NM_014267	chromosome 11 open reading frame 58	2	1	0	1	0	0	0	0	eca-miR-133a	-0.49	0.98		Sites in UTR
ZIC3	NM_003413	Zic family member 3	1	1	0	0	0	0	0	0	eca-miR-133a	-0.49	0.34		Sites in UTR
NUP153	NM_005124	nucleoporin 153kDa	1	1	0	0	0	0	0	0	eca-miR-133a	-0.49	0.87		Sites in UTR
SGMS2	NM_001136257	sphingomyelin synthase 2	1	1	0	0	0	0	0	0	eca-miR-133a	-0.49	0.85		Sites in UTR
C11orf9	NM_001127392	chromosome 11 open reading frame 9	1	1	0	0	1	0	1	0	eca-miR-133a	-0.49	0.89		Sites in UTR
C5orf25	NM_198567	chromosome 5 open reading frame 25	1	1	0	0	0	0	0	0	eca-miR-133a	-0.49	0.68		Sites in UTR
RBMX	NM_002139	RNA binding motif protein, X-linked	1	1	0	0	0	0	0	0	eca-miR-133a	-0.49	0.74		Sites in UTR
CLTA	NM_001076677	clathrin, light chain A	1	1	0	0	0	0	0	0	eca-miR-133a	-0.48	0.74		Sites in UTR
LARP6	NM_018357	La ribonucleoprotein domain family, member 6	1	1	0	0	0	0	0	0	eca-miR-133a	-0.48	< 0.1		Sites in UTR
CNTNAP1	NM_003632	contactin associated protein 1	1	1	0	0	1	0	1	0	eca-miR-133a	-0.48	0.81		Sites in UTR
AFTPH	NM_001002243	aftiphilin	1	1	0	0	0	0	0	0	eca-miR-133a	-0.48	0.78		Sites in UTR
MLLT4	NM_001040000	myeloid/lymphoid or mixed-lineage leukemia (trithorax homolog, Drosophila); translocated to, 4	1	1	0	0	0	0	0	0	eca-miR-133a	-0.48	0.71		Sites in UTR
HRSP12	NM_005836	heat-responsive protein 12	1	1	0	0	0	0	0	0	eca-miR-133a	-0.48	0.81		Sites in UTR
CTXN2	NM_001145668	cortexin 2	1	1	0	0	1	0	1	0	eca-miR-133a	-0.48	< 0.1		Sites in UTR
MYOF	NM_013451	myoferlin	1	1	0	0	0	0	0	0	eca-miR-133a	-0.47	0.61		Sites in UTR
ANKRD44	NM_001195144	ankyrin repeat domain 44	1	1	0	0	1	0	0	1	eca-miR-133a	-0.47	0.85		Sites in UTR
ELMO1	NM_001039459	engulfment and cell motility 1	1	0	0	1	3	0	1	2	eca-miR-133a	-0.47	0.65		Sites in UTR
NAP1L5	NM_153757	nucleosome assembly protein 1-like 5	1	1	0	0	0	0	0	0	eca-miR-133a	-0.47	< 0.1		Sites in UTR
FOXL2	NM_023067	forkhead box L2	1	1	0	0	0	0	0	0	eca-miR-133a	-0.47	0.85		Sites in UTR
SEC61B	NM_006808	Sec61 beta subunit	1	1	0	0	0	0	0	0	eca-miR-133a	-0.46	0.87		Sites in UTR
PTBP1	NM_002819	polypyrimidine tract binding protein 1	2	1	0	1	0	0	0	0	eca-miR-133a	-0.46	0.99		Sites in UTR
KIAA1429	NM_015496	KIAA1429	1	0	1	0	1	0	0	1	eca-miR-133a	-0.46	0.84		Sites in UTR
LANCL2	NM_018697	LanC lantibiotic synthetase component C-like 2 (bacterial)	1	1	0	0	0	0	0	0	eca-miR-133a	-0.46	0.74		Sites in UTR
TRAM2	NM_012288	translocation associated membrane protein 2	1	1	0	0	0	0	0	0	eca-miR-133a	-0.45	0.90		Sites in UTR
PTPRZ1	NM_001206838	protein tyrosine phosphatase, receptor-type, Z polypeptide 1	1	1	0	0	0	0	0	0	eca-miR-133a	-0.45	0.84		Sites in UTR
SUMO1	NM_001005781	SMT3 suppressor of mif two 3 homolog 1 (S. cerevisiae)	1	1	0	0	0	0	0	0	eca-miR-133a	-0.45	< 0.1		Sites in UTR
BICC1	NM_001080512	bicaudal C homolog 1 (Drosophila)	1	1	0	0	0	0	0	0	eca-miR-133a	-0.45	0.88		Sites in UTR
VPS54	NM_001005739	vacuolar protein sorting 54 homolog (S. cerevisiae)	1	1	0	0	0	0	0	0	eca-miR-133a	-0.45	0.87		Sites in UTR
EFNA4	NM_005227	ephrin-A4	1	1	0	0	0	0	0	0	eca-miR-133a	-0.44	0.68		Sites in UTR
ZNF280C	NM_017666	zinc finger protein 280C	1	1	0	0	0	0	0	0	eca-miR-133a	-0.44	0.86		Sites in UTR
C3orf21	NM_152531	chromosome 3 open reading frame 21	1	1	0	0	0	0	0	0	eca-miR-133a	-0.44	0.36		Sites in UTR
ICMT	NM_012405	isoprenylcysteine carboxyl methyltransferase	1	1	0	0	1	0	0	1	eca-miR-133a	-0.44	0.70		Sites in UTR
KCNMA1	NM_001161352	potassium large conductance calcium-activated channel, subfamily M, alpha member 1	1	1	0	0	0	0	0	0	eca-miR-133a	-0.44	0.79		Sites in UTR
ZNF131	NM_003432	zinc finger protein 131	1	1	0	0	0	0	0	0	eca-miR-133a	-0.44	0.89		Sites in UTR
SFXN5	NM_144579	sideroflexin 5	1	1	0	0	1	1	0	0	eca-miR-133a	-0.44	0.65		Sites in UTR
PRRT2	NM_145239	proline-rich transmembrane protein 2	2	1	1	0	0	0	0	0	eca-miR-133a	-0.44	0.96		Sites in UTR
B3GALNT1	NM_001038628	beta-1,3-N-acetylgalactosaminyltransferase 1 (globoside blood group)	1	1	0	0	0	0	0	0	eca-miR-133a	-0.44	0.59		Sites in UTR
WDTC1	NM_015023	WD and tetratricopeptide repeats 1	1	0	0	1	2	1	1	0	eca-miR-133a	-0.43	0.68		Sites in UTR
CACNA2D4	NM_172364	calcium channel, voltage-dependent, alpha 2/delta subunit 4	1	0	1	0	1	0	1	0	eca-miR-133a	-0.43	0.52		Sites in UTR
TPM4	NM_001145160	tropomyosin 4	2	0	1	1	0	0	0	0	eca-miR-133a	-0.43	0.98		Sites in UTR
PPP2CA	NM_002715	protein phosphatase 2, catalytic subunit, alpha isozyme	1	1	0	0	0	0	0	0	eca-miR-133a	-0.43	0.87		Sites in UTR
TFAP2D	NM_172238	transcription factor AP-2 delta (activating enhancer binding protein 2 delta)	1	1	0	0	0	0	0	0	eca-miR-133a	-0.43	0.72		Sites in UTR
RAPH1	NM_213589	Ras association (RalGDS/AF-6) and pleckstrin homology domains 1	1	1	0	0	0	0	0	0	eca-miR-133a	-0.42	0.90		Sites in UTR
KIAA0430	NM_001184998	KIAA0430	1	1	0	0	0	0	0	0	eca-miR-133a	-0.42	0.86		Sites in UTR
NUP160	NM_015231	nucleoporin 160kDa	1	1	0	0	0	0	0	0	eca-miR-133a	-0.42	0.58		Sites in UTR
RB1CC1	NM_001083617	RB1-inducible coiled-coil 1	1	1	0	0	0	0	0	0	eca-miR-133a	-0.42	0.79		Sites in UTR
SYNRG	NM_001163544	synergin, gamma	1	0	1	0	2	0	2	0	eca-miR-133a	-0.42	0.75		Sites in UTR
PSMD10	NM_002814	proteasome (prosome, macropain) 26S subunit, non-ATPase, 10	1	1	0	0	0	0	0	0	eca-miR-133a	-0.42	0.23		Sites in UTR
ACAT2	NM_005891	acetyl-CoA acetyltransferase 2	1	1	0	0	0	0	0	0	eca-miR-133a	-0.42	0.83		Sites in UTR
MAP4	NM_001134364	microtubule-associated protein 4	1	1	0	0	0	0	0	0	eca-miR-133a	-0.42	0.75		Sites in UTR
FOXQ1	NM_033260	forkhead box Q1	1	1	0	0	0	0	0	0	eca-miR-133a	-0.41	0.62		Sites in UTR
ANKRD28	NM_001195098	ankyrin repeat domain 28	1	1	0	0	0	0	0	0	eca-miR-133a	-0.41	0.85		Sites in UTR
TJP2	NM_001170414	tight junction protein 2 (zona occludens 2)	1	1	0	0	0	0	0	0	eca-miR-133a	-0.41	0.83		Sites in UTR
PTPRK	NM_001135648	protein tyrosine phosphatase, receptor type, K	1	1	0	0	0	0	0	0	eca-miR-133a	-0.41	0.53		Sites in UTR
THNSL1	NM_024838	threonine synthase-like 1 (S. cerevisiae)	1	1	0	0	0	0	0	0	eca-miR-133a	-0.41	0.11		Sites in UTR
SEPT6	NM_145800	septin 6	1	1	0	0	0	0	0	0	eca-miR-133a	-0.41	0.60		Sites in UTR
SOLH	NM_005632	small optic lobes homolog (Drosophila)	1	1	0	0	0	0	0	0	eca-miR-133a	-0.41	0.88		Sites in UTR
HLTF	NM_003071	helicase-like transcription factor	1	0	0	1	2	0	1	1	eca-miR-133a	-0.41	0.68		Sites in UTR
CMPK1	NM_001136140	cytidine monophosphate (UMP-CMP) kinase 1, cytosolic	1	1	0	0	0	0	0	0	eca-miR-133a	-0.41	0.90		Sites in UTR
GARNL3	NM_032293	GTPase activating Rap/RanGAP domain-like 3	1	1	0	0	0	0	0	0	eca-miR-133a	-0.41	< 0.1		Sites in UTR
FTL	NM_000146	ferritin, light polypeptide	1	1	0	0	0	0	0	0	eca-miR-133a	-0.40	0.75		Sites in UTR
PML	NM_033238	promyelocytic leukemia	1	1	0	0	0	0	0	0	eca-miR-133a	-0.40	0.25		Sites in UTR
EIF4A1	NM_001204510	eukaryotic translation initiation factor 4A1	1	1	0	0	0	0	0	0	eca-miR-133a	-0.40	0.38		Sites in UTR
SH3GL2	NM_003026	SH3-domain GRB2-like 2	1	1	0	0	0	0	0	0	eca-miR-133a	-0.40	< 0.1		Sites in UTR
NUS1	NM_138459	nuclear undecaprenyl pyrophosphate synthase 1 homolog (S. cerevisiae)	1	0	0	1	1	0	1	0	eca-miR-133a	-0.40	0.86		Sites in UTR
LHX5	NM_022363	LIM homeobox 5	1	1	0	0	0	0	0	0	eca-miR-133a	-0.40	0.82		Sites in UTR
CUL4B	NM_001079872	cullin 4B	1	0	1	0	2	0	0	2	eca-miR-133a	-0.40	0.81		Sites in UTR
ZC3H11A	NM_014827	zinc finger CCCH-type containing 11A	1	1	0	0	0	0	0	0	eca-miR-133a	-0.39	0.88		Sites in UTR
CRTAM	NM_019604	cytotoxic and regulatory T cell molecule	1	1	0	0	0	0	0	0	eca-miR-133a	-0.39	0.75		Sites in UTR
GCH1	NM_000161	GTP cyclohydrolase 1	1	1	0	0	0	0	0	0	eca-miR-133a	-0.39	0.54		Sites in UTR
GLRA2	NM_001118885	glycine receptor, alpha 2	1	1	0	0	0	0	0	0	eca-miR-133a	-0.38	0.76		Sites in UTR
SGPP1	NM_030791	sphingosine-1-phosphate phosphatase 1	1	1	0	0	0	0	0	0	eca-miR-133a	-0.38	0.58		Sites in UTR
ENPEP	NM_001977	glutamyl aminopeptidase (aminopeptidase A)	1	0	1	0	1	0	0	1	eca-miR-133a	-0.38	0.80		Sites in UTR
SNRK	NM_001100594	SNF related kinase	1	1	0	0	0	0	0	0	eca-miR-133a	-0.38	0.90		Sites in UTR
ALG6	NM_013339	asparagine-linked glycosylation 6, alpha-1,3-glucosyltransferase homolog (S. cerevisiae)	1	1	0	0	0	0	0	0	eca-miR-133a	-0.38	< 0.1		Sites in UTR
ZC3H14	NM_001160103	zinc finger CCCH-type containing 14	1	1	0	0	0	0	0	0	eca-miR-133a	-0.38	0.69		Sites in UTR
MMP14	NM_004995	matrix metallopeptidase 14 (membrane-inserted)	1	1	0	0	1	1	0	0	eca-miR-133a	-0.38	0.53		Sites in UTR
RAP2C	NM_021183	RAP2C, member of RAS oncogene family	1	1	0	0	0	0	0	0	eca-miR-133a	-0.37	0.83		Sites in UTR
VKORC1	NM_024006	vitamin K epoxide reductase complex, subunit 1	1	1	0	0	0	0	0	0	eca-miR-133a	-0.37	0.77		Sites in UTR
TEP1	NM_007110	telomerase-associated protein 1	1	0	1	0	1	0	1	0	eca-miR-133a	-0.37	0.57		Sites in UTR
CELF6	NM_001172684	CUGBP, Elav-like family member 6	1	1	0	0	0	0	0	0	eca-miR-133a	-0.37	0.90		Sites in UTR
AFAP1	NM_001134647	actin filament associated protein 1	1	1	0	0	0	0	0	0	eca-miR-133a	-0.37	0.90		Sites in UTR
SLC50A1	NM_001122837	solute carrier family 50 (sugar transporter), member 1	1	1	0	0	0	0	0	0	eca-miR-133a	-0.37	0.89		Sites in UTR
CSNK1G3	NM_001031812	casein kinase 1, gamma 3	2	0	1	1	0	0	0	0	eca-miR-133a	-0.36	0.82		Sites in UTR
FAM160B1	NM_020940	family with sequence similarity 160, member B1	1	1	0	0	0	0	0	0	eca-miR-133a	-0.36	0.76		Sites in UTR
DPYSL4	NM_006426	dihydropyrimidinase-like 4	1	1	0	0	0	0	0	0	eca-miR-133a	-0.36	0.63		Sites in UTR
GDNF	NM_000514	glial cell derived neurotrophic factor	2	0	2	0	0	0	0	0	eca-miR-133a	-0.36	0.98		Sites in UTR
TPM3	NM_001043351	tropomyosin 3	2	0	0	2	1	0	1	0	eca-miR-133a	-0.36	0.83		Sites in UTR
MED12L	NM_053002	mediator complex subunit 12-like	1	1	0	0	1	0	0	1	eca-miR-133a	-0.36	0.82		Sites in UTR
GPM6A	NM_005277	glycoprotein M6A	1	1	0	0	0	0	0	0	eca-miR-133a	-0.36	0.75		Sites in UTR
KRT4	NM_002272	keratin 4	1	1	0	0	0	0	0	0	eca-miR-133a	-0.36	0.33		Sites in UTR
DOLPP1	NM_001135917	dolichyl pyrophosphate phosphatase 1	1	1	0	0	0	0	0	0	eca-miR-133a	-0.36	0.89		Sites in UTR
ATP7B	NM_000053	ATPase, Cu++ transporting, beta polypeptide	1	1	0	0	0	0	0	0	eca-miR-133a	-0.35	< 0.1		Sites in UTR
ARHGEF9	NM_001173479	Cdc42 guanine nucleotide exchange factor (GEF) 9	1	1	0	0	0	0	0	0	eca-miR-133a	-0.35	0.90		Sites in UTR
SLC39A7	NM_001077516	solute carrier family 39 (zinc transporter), member 7	1	1	0	0	0	0	0	0	eca-miR-133a	-0.35	0.78		Sites in UTR
PDIK1L	NM_152835	PDLIM1 interacting kinase 1 like	1	0	0	1	1	1	0	0	eca-miR-133a	-0.35	0.71		Sites in UTR
PRKAB1	NM_006253	protein kinase, AMP-activated, beta 1 non-catalytic subunit	1	1	0	0	0	0	0	0	eca-miR-133a	-0.35	< 0.1		Sites in UTR
KIAA1919	NM_153369	KIAA1919	1	1	0	0	0	0	0	0	eca-miR-133a	-0.35	< 0.1		Sites in UTR
CMTM4	NM_181521	CKLF-like MARVEL transmembrane domain containing 4	1	0	1	0	2	0	2	0	eca-miR-133a	-0.35	0.80		Sites in UTR
CELF1	NM_001172640	CUGBP, Elav-like family member 1	2	0	1	1	0	0	0	0	eca-miR-133a	-0.35	0.83		Sites in UTR
ARFIP2	NM_001242854	ADP-ribosylation factor interacting protein 2	1	1	0	0	1	0	1	0	eca-miR-133a	-0.35	0.90		Sites in UTR
VAT1	NM_006373	vesicle amine transport protein 1 homolog (T. californica)	1	1	0	0	0	0	0	0	eca-miR-133a	-0.35	0.70		Sites in UTR
ANKRD12	NM_001083625	ankyrin repeat domain 12	1	1	0	0	0	0	0	0	eca-miR-133a	-0.35	0.90		Sites in UTR
YES1	NM_005433	v-yes-1 Yamaguchi sarcoma viral oncogene homolog 1	1	1	0	0	0	0	0	0	eca-miR-133a	-0.34	0.84		Sites in UTR
SV2A	NM_014849	synaptic vesicle glycoprotein 2A	1	1	0	0	0	0	0	0	eca-miR-133a	-0.34	0.81		Sites in UTR
STOM	NM_004099	stomatin	1	1	0	0	0	0	0	0	eca-miR-133a	-0.34	0.45		Sites in UTR
TRHDE	NM_013381	thyrotropin-releasing hormone degrading enzyme	1	1	0	0	0	0	0	0	eca-miR-133a	-0.34	0.84		Sites in UTR
SNX30	NM_001012994	sorting nexin family member 30	1	0	1	0	0	0	0	0	eca-miR-133a	-0.34	0.85		Sites in UTR
MECOM	NM_001105077	MDS1 and EVI1 complex locus	1	0	1	0	1	0	1	0	eca-miR-133a	-0.34	0.71		Sites in UTR
ODZ1	NM_001163278	odz, odd Oz/ten-m homolog 1 (Drosophila)	1	1	0	0	0	0	0	0	eca-miR-133a	-0.33	0.68		Sites in UTR
UNC13A	NM_001080421	unc-13 homolog A (C. elegans)	1	1	0	0	1	0	1	0	eca-miR-133a	-0.33	0.90		Sites in UTR
PHKA2	NM_000292	phosphorylase kinase, alpha 2 (liver)	1	1	0	0	0	0	0	0	eca-miR-133a	-0.33	< 0.1		Sites in UTR
SFXN2	NM_178858	sideroflexin 2	1	1	0	0	0	0	0	0	eca-miR-133a	-0.33	0.58		Sites in UTR
KCTD20	NM_173562	potassium channel tetramerisation domain containing 20	1	1	0	0	0	0	0	0	eca-miR-133a	-0.33	0.84		Sites in UTR
ATOX1	NM_004045	ATX1 antioxidant protein 1 homolog (yeast)	1	1	0	0	0	0	0	0	eca-miR-133a	-0.33	< 0.1		Sites in UTR
RIMS1	NM_001168407	regulating synaptic membrane exocytosis 1	1	1	0	0	0	0	0	0	eca-miR-133a	-0.33	0.87		Sites in UTR
TAOK1	NM_020791	TAO kinase 1	1	1	0	0	1	0	0	1	eca-miR-133a	-0.32	0.66		Sites in UTR
TMEM167A	NM_174909	transmembrane protein 167A	1	0	1	0	0	0	0	0	eca-miR-133a	-0.32	0.85		Sites in UTR
TAGLN2	NM_003564	transgelin 2	1	1	0	0	0	0	0	0	eca-miR-133a	-0.32	0.81		Sites in UTR
SEMA4G	NM_001203244	sema domain, immunoglobulin domain (Ig), transmembrane domain (TM) and short cytoplasmic domain, (semaphorin) 4G	1	1	0	0	0	0	0	0	eca-miR-133a	-0.32	0.42		Sites in UTR
USP32	NM_032582	ubiquitin specific peptidase 32	1	1	0	0	0	0	0	0	eca-miR-133a	-0.32	0.81		Sites in UTR
USP6	NM_004505	ubiquitin specific peptidase 6 (Tre-2 oncogene)	1	1	0	0	0	0	0	0	eca-miR-133a	-0.32	0.77		Sites in UTR
UBTD2	NM_152277	ubiquitin domain containing 2	1	0	1	0	0	0	0	0	eca-miR-133a	-0.32	0.54		Sites in UTR
MSN	NM_002444	moesin	1	1	0	0	0	0	0	0	eca-miR-133a	-0.32	0.61		Sites in UTR
NRIP3	NM_020645	nuclear receptor interacting protein 3	1	0	1	0	1	0	1	0	eca-miR-133a	-0.31	0.73		Sites in UTR
ZC3H7A	NM_014153	zinc finger CCCH-type containing 7A	1	0	1	0	0	0	0	0	eca-miR-133a	-0.31	0.43		Sites in UTR
NCBP2	NM_001042540	nuclear cap binding protein subunit 2, 20kDa	1	0	1	0	0	0	0	0	eca-miR-133a	-0.31	0.72		Sites in UTR
RBM23	NM_001077351	RNA binding motif protein 23	1	0	1	0	1	0	1	0	eca-miR-133a	-0.31	0.70		Sites in UTR
PPFIA3	NM_003660	protein tyrosine phosphatase, receptor type, f polypeptide (PTPRF), interacting protein (liprin), alpha 3	1	1	0	0	0	0	0	0	eca-miR-133a	-0.31	0.65		Sites in UTR
SACM1L	NM_014016	SAC1 suppressor of actin mutations 1-like (yeast)	1	0	1	0	1	0	0	1	eca-miR-133a	-0.31	0.88		Sites in UTR
GRM5	NM_000842	glutamate receptor, metabotropic 5	1	1	0	0	0	0	0	0	eca-miR-133a	-0.31	0.84		Sites in UTR
C20orf194	NM_001009984	chromosome 20 open reading frame 194	1	0	1	0	0	0	0	0	eca-miR-133a	-0.31	0.80		Sites in UTR
SP3	NM_001017371	Sp3 transcription factor	1	1	0	0	0	0	0	0	eca-miR-133a	-0.31	0.90		Sites in UTR
LRRFIP1	NM_001137552	leucine rich repeat (in FLII) interacting protein 1	2	0	0	2	0	0	0	0	eca-miR-133a	-0.31	0.86		Sites in UTR
AGK	NM_018238	acylglycerol kinase	1	1	0	0	0	0	0	0	eca-miR-133a	-0.31	0.85		Sites in UTR
ST8SIA3	NM_015879	ST8 alpha-N-acetyl-neuraminide alpha-2,8-sialyltransferase 3	1	1	0	0	2	1	0	1	eca-miR-133a	-0.30	0.52		Sites in UTR
RARB	NM_000965	retinoic acid receptor, beta	1	0	1	0	0	0	0	0	eca-miR-133a	-0.30	0.65		Sites in UTR
FOXP2	NM_001172766	forkhead box P2	2	1	0	1	0	0	0	0	eca-miR-133a	-0.30	0.94		Sites in UTR
SMARCD1	NM_003076	SWI/SNF related, matrix associated, actin dependent regulator of chromatin, subfamily d, member 1	1	0	1	0	0	0	0	0	eca-miR-133a	-0.30	0.84		Sites in UTR
TNFSF13B	NM_001145645	tumor necrosis factor (ligand) superfamily, member 13b	1	0	0	1	1	0	0	1	eca-miR-133a	-0.30	0.76		Sites in UTR
SHISA5	NM_016479	shisa homolog 5 (Xenopus laevis)	1	1	0	0	0	0	0	0	eca-miR-133a	-0.30	0.69		Sites in UTR
CAP1	NM_001105530	CAP, adenylate cyclase-associated protein 1 (yeast)	1	1	0	0	0	0	0	0	eca-miR-133a	-0.30	0.67		Sites in UTR
FBXL2	NM_001171713	F-box and leucine-rich repeat protein 2	1	1	0	0	1	0	1	0	eca-miR-133a	-0.30	0.77		Sites in UTR
MRC2	NM_006039	mannose receptor, C type 2	1	1	0	0	0	0	0	0	eca-miR-133a	-0.30	0.51		Sites in UTR
PFN2	NM_002628	profilin 2	1	0	1	0	0	0	0	0	eca-miR-133a	-0.29	0.67		Sites in UTR
ETF1	NM_004730	eukaryotic translation termination factor 1	1	1	0	0	0	0	0	0	eca-miR-133a	-0.29	< 0.1		Sites in UTR
SFT2D3	NM_032740	SFT2 domain containing 3	1	1	0	0	0	0	0	0	eca-miR-133a	-0.29	< 0.1		Sites in UTR
TMEM128	NM_032927	transmembrane protein 128	1	0	1	0	0	0	0	0	eca-miR-133a	-0.29	0.50		Sites in UTR
CACNA1B	NM_000718	calcium channel, voltage-dependent, N type, alpha 1B subunit	2	1	0	1	0	0	0	0	eca-miR-133a	-0.29	0.96		Sites in UTR
FOXC1	NM_001453	forkhead box C1	1	1	0	0	0	0	0	0	eca-miR-133a	-0.29	0.88		Sites in UTR
SYT1	NM_001135805	synaptotagmin I	1	0	1	0	2	0	0	2	eca-miR-133a	-0.29	0.75		Sites in UTR
GABARAPL1	NM_031412	GABA(A) receptor-associated protein like 1	1	1	0	0	0	0	0	0	eca-miR-133a	-0.29	0.86		Sites in UTR
PDE8B	NM_001029851	phosphodiesterase 8B	1	1	0	0	0	0	0	0	eca-miR-133a	-0.29	< 0.1		Sites in UTR
FAM46A	NM_017633	family with sequence similarity 46, member A	1	1	0	0	0	0	0	0	eca-miR-133a	-0.29	0.88		Sites in UTR
PITPNB	NM_012399	phosphatidylinositol transfer protein, beta	1	0	1	0	0	0	0	0	eca-miR-133a	-0.29	0.80		Sites in UTR
TMOD3	NM_014547	tropomodulin 3 (ubiquitous)	1	0	1	0	0	0	0	0	eca-miR-133a	-0.29	0.47		Sites in UTR
ADCYAP1	NM_001099733	adenylate cyclase activating polypeptide 1 (pituitary)	1	0	1	0	0	0	0	0	eca-miR-133a	-0.29	0.75		Sites in UTR
CMTM6	NM_017801	CKLF-like MARVEL transmembrane domain containing 6	1	1	0	0	0	0	0	0	eca-miR-133a	-0.28	0.85		Sites in UTR
LDLRAP1	NM_015627	low density lipoprotein receptor adaptor protein 1	4	0	0	4	1	0	0	1	eca-miR-133a	-0.28	> 0.99		Sites in UTR
THRAP3	NM_005119	thyroid hormone receptor associated protein 3	1	1	0	0	0	0	0	0	eca-miR-133a	-0.28	0.84		Sites in UTR
WHSC2	NM_005663	Wolf-Hirschhorn syndrome candidate 2	1	1	0	0	0	0	0	0	eca-miR-133a	-0.28	0.67		Sites in UTR
BAZ2A	NM_013449	bromodomain adjacent to zinc finger domain, 2A	1	0	1	0	0	0	0	0	eca-miR-133a	-0.28	0.84		Sites in UTR
MYH9	NM_002473	myosin, heavy chain 9, non-muscle	1	1	0	0	0	0	0	0	eca-miR-133a	-0.28	0.85		Sites in UTR
RBPJ	NM_005349	recombination signal binding protein for immunoglobulin kappa J region	1	0	1	0	0	0	0	0	eca-miR-133a	-0.28	0.75		Sites in UTR
ARHGAP12	NM_018287	Rho GTPase activating protein 12	1	0	1	0	0	0	0	0	eca-miR-133a	-0.28	0.73		Sites in UTR
KIAA0141	NM_001142603	KIAA0141	1	1	0	0	1	0	0	1	eca-miR-133a	-0.28	< 0.1		Sites in UTR
HS2ST1	NM_012262	heparan sulfate 2-O-sulfotransferase 1	1	1	0	0	0	0	0	0	eca-miR-133a	-0.28	0.90		Sites in UTR
CNOT1	NM_016284	CCR4-NOT transcription complex, subunit 1	1	0	1	0	0	0	0	0	eca-miR-133a	-0.28	0.82		Sites in UTR
TRIM56	NM_030961	tripartite motif containing 56	1	0	1	0	1	0	1	0	eca-miR-133a	-0.28	0.76		Sites in UTR
SEPHS2	NM_012248	selenophosphate synthetase 2	1	0	1	0	0	0	0	0	eca-miR-133a	-0.28	0.70		Sites in UTR
MTMR4	NM_004687	myotubularin related protein 4	1	1	0	0	0	0	0	0	eca-miR-133a	-0.28	< 0.1		Sites in UTR
RGL1	NM_015149	ral guanine nucleotide dissociation stimulator-like 1	1	1	0	0	0	0	0	0	eca-miR-133a	-0.27	0.51		Sites in UTR
ERG	NM_001136154	v-ets erythroblastosis virus E26 oncogene homolog (avian)	1	0	1	0	1	1	0	0	eca-miR-133a	-0.27	0.49		Sites in UTR
AP1B1	NM_001127	adaptor-related protein complex 1, beta 1 subunit	1	1	0	0	0	0	0	0	eca-miR-133a	-0.27	0.18		Sites in UTR
SOBP	NM_018013	sine oculis binding protein homolog (Drosophila)	2	0	1	1	0	0	0	0	eca-miR-133a	-0.27	0.90		Sites in UTR
PIK3C2A	NM_002645	phosphoinositide-3-kinase, class 2, alpha polypeptide	1	0	1	0	0	0	0	0	eca-miR-133a	-0.27	0.80		Sites in UTR
PCGF2	NM_007144	polycomb group ring finger 2	1	0	1	0	0	0	0	0	eca-miR-133a	-0.27	0.67		Sites in UTR
CDK13	NM_003718	cyclin-dependent kinase 13	1	0	1	0	0	0	0	0	eca-miR-133a	-0.27	0.85		Sites in UTR
ELAVL1	NM_001419	ELAV (embryonic lethal, abnormal vision, Drosophila)-like 1 (Hu antigen R)	1	1	0	0	0	0	0	0	eca-miR-133a	-0.27	0.88		Sites in UTR
PEX5L	NM_016559	peroxisomal biogenesis factor 5-like	1	1	0	0	0	0	0	0	eca-miR-133a	-0.27	0.86		Sites in UTR
SEC61A1	NM_013336	Sec61 alpha 1 subunit (S. cerevisiae)	1	1	0	0	0	0	0	0	eca-miR-133a	-0.27	0.51		Sites in UTR
FAM117B	NM_173511	family with sequence similarity 117, member B	1	1	0	0	0	0	0	0	eca-miR-133a	-0.27	0.90		Sites in UTR
KIAA1432	NM_001206557	KIAA1432	1	1	0	0	0	0	0	0	eca-miR-133a	-0.27	0.90		Sites in UTR
SF3B4	NM_005850	splicing factor 3b, subunit 4, 49kDa	1	0	1	0	0	0	0	0	eca-miR-133a	-0.26	0.74		Sites in UTR
LRRC7	NM_020794	leucine rich repeat containing 7	1	0	1	0	0	0	0	0	eca-miR-133a	-0.26	0.67		Sites in UTR
NEBL	NM_001173484	nebulette	1	1	0	0	0	0	0	0	eca-miR-133a	-0.26	0.53		Sites in UTR
NAA40	NM_024771	N(alpha)-acetyltransferase 40, NatD catalytic subunit, homolog (S. cerevisiae)	1	1	0	0	0	0	0	0	eca-miR-133a	-0.26	0.11		Sites in UTR
SNX15	NM_013306	sorting nexin 15	1	0	1	0	0	0	0	0	eca-miR-133a	-0.26	0.55		Sites in UTR
BCORL1	NM_021946	BCL6 corepressor-like 1	1	0	1	0	1	0	0	1	eca-miR-133a	-0.26	0.81		Sites in UTR
CERS3	NM_178842	ceramide synthase 3	1	1	0	0	0	0	0	0	eca-miR-133a	-0.26	0.43		Sites in UTR
PPM1H	NM_020700	protein phosphatase, Mg2+/Mn2+ dependent, 1H	1	0	0	1	2	0	1	1	eca-miR-133a	-0.26	0.89		Sites in UTR
EPS15	NM_001159969	epidermal growth factor receptor pathway substrate 15	1	0	1	0	0	0	0	0	eca-miR-133a	-0.26	0.84		Sites in UTR
EMP2	NM_001424	epithelial membrane protein 2	1	1	0	0	0	0	0	0	eca-miR-133a	-0.25	0.85		Sites in UTR
MCL1	NM_001197320	myeloid cell leukemia sequence 1 (BCL2-related)	1	0	1	0	0	0	0	0	eca-miR-133a	-0.25	0.84		Sites in UTR
CDC42SE2	NM_001038702	CDC42 small effector 2	1	1	0	0	0	0	0	0	eca-miR-133a	-0.25	< 0.1		Sites in UTR
RAVER1	NM_133452	ribonucleoprotein, PTB-binding 1	1	1	0	0	0	0	0	0	eca-miR-133a	-0.25	0.86		Sites in UTR
CRK	NM_005206	v-crk sarcoma virus CT10 oncogene homolog (avian)	1	0	1	0	0	0	0	0	eca-miR-133a	-0.25	0.81		Sites in UTR
RCL1	NM_005772	RNA terminal phosphate cyclase-like 1	1	0	1	0	0	0	0	0	eca-miR-133a	-0.25	0.67		Sites in UTR
FGFR1	NM_001174063	fibroblast growth factor receptor 1	2	0	1	1	0	0	0	0	eca-miR-133a	-0.25	0.97		Sites in UTR
CYLD	NM_001042355	cylindromatosis (turban tumor syndrome)	1	0	1	0	0	0	0	0	eca-miR-133a	-0.25	0.85		Sites in UTR
AP2M1	NM_001025205	adaptor-related protein complex 2, mu 1 subunit	1	0	0	1	1	0	1	0	eca-miR-133a	-0.25	0.74		Sites in UTR
LAMB3	NM_000228	laminin, beta 3	1	0	1	0	0	0	0	0	eca-miR-133a	-0.25	0.64		Sites in UTR
UNKL	NM_001193388	unkempt homolog (Drosophila)-like	1	0	0	1	1	0	1	0	eca-miR-133a	-0.25	0.84		Sites in UTR
RFC1	NM_001204747	replication factor C (activator 1) 1, 145kDa	1	0	1	0	0	0	0	0	eca-miR-133a	-0.25	0.65		Sites in UTR
EXD2	NM_001193360	exonuclease 3'-5' domain containing 2	1	1	0	0	0	0	0	0	eca-miR-133a	-0.24	0.77		Sites in UTR
C16orf5	NM_001199054	chromosome 16 open reading frame 5	1	1	0	0	0	0	0	0	eca-miR-133a	-0.24	0.58		Sites in UTR
JDP2	NM_001135047	Jun dimerization protein 2	1	0	0	1	1	0	1	0	eca-miR-133a	-0.24	0.89		Sites in UTR
NIPA2	NM_001008860	non imprinted in Prader-Willi/Angelman syndrome 2	1	0	1	0	0	0	0	0	eca-miR-133a	-0.24	0.85		Sites in UTR
SERPINE1	NM_000602	serpin peptidase inhibitor, clade E (nexin, plasminogen activator inhibitor type 1), member 1	1	1	0	0	0	0	0	0	eca-miR-133a	-0.24	< 0.1		Sites in UTR
PTBP2	NM_021190	polypyrimidine tract binding protein 2	1	1	0	0	0	0	0	0	eca-miR-133a	-0.24	0.87		Sites in UTR
PTPRD	NM_001040712	protein tyrosine phosphatase, receptor type, D	1	0	1	0	1	0	0	1	eca-miR-133a	-0.24	0.88		Sites in UTR
KIAA1522	NM_001198972	KIAA1522	1	0	0	1	1	0	1	0	eca-miR-133a	-0.24	0.88		Sites in UTR
TXLNA	NM_175852	taxilin alpha	2	0	1	1	0	0	0	0	eca-miR-133a	-0.24	0.94		Sites in UTR
TBPL1	NM_004865	TBP-like 1	1	0	1	0	0	0	0	0	eca-miR-133a	-0.24	0.48		Sites in UTR
BTBD3	NM_014962	BTB (POZ) domain containing 3	1	1	0	0	0	0	0	0	eca-miR-133a	-0.24	0.86		Sites in UTR
SGK1	NM_001143676	serum/glucocorticoid regulated kinase 1	1	0	1	0	0	0	0	0	eca-miR-133a	-0.24	0.78		Sites in UTR
TM9SF3	NM_020123	transmembrane 9 superfamily member 3	2	0	1	1	0	0	0	0	eca-miR-133a	-0.24	0.92		Sites in UTR
PPFIA2	NM_001220473	protein tyrosine phosphatase, receptor type, f polypeptide (PTPRF), interacting protein (liprin), alpha 2	1	0	1	0	0	0	0	0	eca-miR-133a	-0.24	0.61		Sites in UTR
ABCD2	NM_005164	ATP-binding cassette, sub-family D (ALD), member 2	1	0	1	0	0	0	0	0	eca-miR-133a	-0.24	0.45		Sites in UTR
APPL2	NM_018171	adaptor protein, phosphotyrosine interaction, PH domain and leucine zipper containing 2	1	0	1	0	0	0	0	0	eca-miR-133a	-0.23	0.70		Sites in UTR
CCDC88A	NM_001135597	coiled-coil domain containing 88A	1	0	1	0	0	0	0	0	eca-miR-133a	-0.23	0.52		Sites in UTR
ITPRIPL2	NM_001034841	inositol 1,4,5-trisphosphate receptor interacting protein-like 2	1	0	0	1	2	0	1	1	eca-miR-133a	-0.23	0.86		Sites in UTR
UBE2Q1	NM_017582	ubiquitin-conjugating enzyme E2Q family member 1	1	0	1	0	0	0	0	0	eca-miR-133a	-0.23	0.84		Sites in UTR
JAZF1	NM_175061	JAZF zinc finger 1	1	0	1	0	1	0	0	1	eca-miR-133a	-0.23	0.61		Sites in UTR
MLLT3	NM_004529	myeloid/lymphoid or mixed-lineage leukemia (trithorax homolog, Drosophila); translocated to, 3	1	1	0	0	0	0	0	0	eca-miR-133a	-0.23	0.73		Sites in UTR
MEIS2	NM_001220482	Meis homeobox 2	1	0	1	0	0	0	0	0	eca-miR-133a	-0.22	0.72		Sites in UTR
ZHX3	NM_015035	zinc fingers and homeoboxes 3	2	2	0	0	1	0	0	1	eca-miR-133a	-0.22	0.86		Sites in UTR
SETD6	NM_001160305	SET domain containing 6	1	0	1	0	0	0	0	0	eca-miR-133a	-0.22	0.85		Sites in UTR
MID2	NM_012216	midline 2	1	0	1	0	0	0	0	0	eca-miR-133a	-0.22	0.63		Sites in UTR
NLE1	NM_001014445	notchless homolog 1 (Drosophila)	1	0	0	1	1	0	0	1	eca-miR-133a	-0.22	0.53		Sites in UTR
PHIP	NM_017934	pleckstrin homology domain interacting protein	1	1	0	0	0	0	0	0	eca-miR-133a	-0.22	0.48		Sites in UTR
LASP1	NM_006148	LIM and SH3 protein 1	1	1	0	0	0	0	0	0	eca-miR-133a	-0.22	0.87		Sites in UTR
CERS2	NM_022075	ceramide synthase 2	2	0	1	1	0	0	0	0	eca-miR-133a	-0.22	0.83		Sites in UTR
ELF2	NM_006874	E74-like factor 2 (ets domain transcription factor)	1	0	1	0	0	0	0	0	eca-miR-133a	-0.22	0.72		Sites in UTR
SUPT16H	NM_007192	suppressor of Ty 16 homolog (S. cerevisiae)	1	0	1	0	0	0	0	0	eca-miR-133a	-0.21	0.84		Sites in UTR
PFKFB3	NM_001145443	6-phosphofructo-2-kinase/fructose-2,6-biphosphatase 3	1	0	1	0	0	0	0	0	eca-miR-133a	-0.21	0.79		Sites in UTR
C6orf204	NM_001042475	chromosome 6 open reading frame 204	1	0	1	0	0	0	0	0	eca-miR-133a	-0.21	0.83		Sites in UTR
PTH1R	NM_000316	parathyroid hormone 1 receptor	1	0	1	0	0	0	0	0	eca-miR-133a	-0.21	0.73		Sites in UTR
BNIP3L	NM_004331	BCL2/adenovirus E1B 19kDa interacting protein 3-like	1	1	0	0	0	0	0	0	eca-miR-133a	-0.21	< 0.1		Sites in UTR
ZBTB7B	NM_015872	zinc finger and BTB domain containing 7B	1	1	0	0	0	0	0	0	eca-miR-133a	-0.21	0.90		Sites in UTR
MTX3	NM_001010891	metaxin 3	1	0	0	1	1	0	0	1	eca-miR-133a	-0.21	0.85		Sites in UTR
ADAMTS5	NM_007038	ADAM metallopeptidase with thrombospondin type 1 motif, 5	2	0	0	2	0	0	0	0	eca-miR-133a	-0.21	0.98		Sites in UTR
RCE1	NM_001032279	RCE1 homolog, prenyl protein peptidase (S. cerevisiae)	1	0	1	0	0	0	0	0	eca-miR-133a	-0.21	0.68		Sites in UTR
FBXL19	NM_001099784	F-box and leucine-rich repeat protein 19	1	1	0	0	0	0	0	0	eca-miR-133a	-0.20	0.69		Sites in UTR
CAPN5	NM_004055	calpain 5	1	1	0	0	0	0	0	0	eca-miR-133a	-0.20	0.84		Sites in UTR
CTBP2	NM_001083914	C-terminal binding protein 2	1	0	1	0	0	0	0	0	eca-miR-133a	-0.20	0.83		Sites in UTR
VAMP2	NM_014232	vesicle-associated membrane protein 2 (synaptobrevin 2)	1	0	1	0	0	0	0	0	eca-miR-133a	-0.20	0.76		Sites in UTR
KCNQ4	NM_004700	potassium voltage-gated channel, KQT-like subfamily, member 4	1	0	0	1	1	0	1	0	eca-miR-133a	-0.20	0.56		Sites in UTR
ANKRD46	NM_198401	ankyrin repeat domain 46	1	0	1	0	0	0	0	0	eca-miR-133a	-0.20	0.62		Sites in UTR
OPCML	NM_001012393	opioid binding protein/cell adhesion molecule-like	1	1	0	0	0	0	0	0	eca-miR-133a	-0.20	< 0.1		Sites in UTR
SESN1	NM_001199933	sestrin 1	1	0	1	0	0	0	0	0	eca-miR-133a	-0.20	0.51		Sites in UTR
TTPAL	NM_001039199	tocopherol (alpha) transfer protein-like	1	0	0	1	1	0	1	0	eca-miR-133a	-0.20	0.88		Sites in UTR
ADCY6	NM_015270	adenylate cyclase 6	1	0	1	0	1	0	1	0	eca-miR-133a	-0.20	0.77		Sites in UTR
TNFRSF10B	NM_003842	tumor necrosis factor receptor superfamily, member 10b	1	0	0	1	0	0	0	0	eca-miR-133a	-0.20	0.87		Sites in UTR
B3GNT9	NM_033309	UDP-GlcNAc:betaGal beta-1,3-N-acetylglucosaminyltransferase 9	1	0	0	1	0	0	0	0	eca-miR-133a	-0.20	0.72		Sites in UTR
OTUD7B	NM_020205	OTU domain containing 7B	2	0	1	1	0	0	0	0	eca-miR-133a	-0.20	0.91		Sites in UTR
PWWP2B	NM_001098637	PWWP domain containing 2B	1	0	0	1	0	0	0	0	eca-miR-133a	-0.20	0.78		Sites in UTR
CECR6	NM_001163079	cat eye syndrome chromosome region, candidate 6	1	1	0	0	0	0	0	0	eca-miR-133a	-0.20	0.87		Sites in UTR
PAN3	NM_175854	PAN3 poly(A) specific ribonuclease subunit homolog (S. cerevisiae)	1	0	1	0	0	0	0	0	eca-miR-133a	-0.20	0.74		Sites in UTR
CALM1	NM_006888	calmodulin 1 (phosphorylase kinase, delta)	1	0	1	0	0	0	0	0	eca-miR-133a	-0.20	0.70		Sites in UTR
CLCN6	NM_001286	chloride channel 6	2	1	0	1	0	0	0	0	eca-miR-133a	-0.19	0.85		Sites in UTR
RGS3	NM_017790	regulator of G-protein signaling 3	1	0	1	0	0	0	0	0	eca-miR-133a	-0.19	0.58		Sites in UTR
DYNC1LI2	NM_006141	dynein, cytoplasmic 1, light intermediate chain 2	1	0	0	1	0	0	0	0	eca-miR-133a	-0.19	0.74		Sites in UTR
C1orf216	NM_152374	chromosome 1 open reading frame 216	1	0	1	0	0	0	0	0	eca-miR-133a	-0.19	0.48		Sites in UTR
PER1	NM_002616	period homolog 1 (Drosophila)	1	0	1	0	0	0	0	0	eca-miR-133a	-0.19	0.64		Sites in UTR
NNAT	NM_005386	neuronatin	1	0	1	0	0	0	0	0	eca-miR-133a	-0.19	0.62		Sites in UTR
COL5A3	NM_015719	collagen, type V, alpha 3	1	0	1	0	0	0	0	0	eca-miR-133a	-0.19	0.55		Sites in UTR
HAPLN1	NM_001884	hyaluronan and proteoglycan link protein 1	1	0	1	0	1	0	0	1	eca-miR-133a	-0.19	0.81		Sites in UTR
ALDH5A1	NM_001080	aldehyde dehydrogenase 5 family, member A1	1	0	1	0	0	0	0	0	eca-miR-133a	-0.19	0.77		Sites in UTR
TNFRSF10D	NM_003840	tumor necrosis factor receptor superfamily, member 10d, decoy with truncated death domain	1	0	0	1	0	0	0	0	eca-miR-133a	-0.19	0.62		Sites in UTR
SLC12A9	NM_020246	solute carrier family 12 (potassium/chloride transporters), member 9	1	0	0	1	0	0	0	0	eca-miR-133a	-0.19	0.55		Sites in UTR
CYBRD1	NM_001127383	cytochrome b reductase 1	1	0	1	0	0	0	0	0	eca-miR-133a	-0.19	0.48		Sites in UTR
MMP15	NM_002428	matrix metallopeptidase 15 (membrane-inserted)	1	1	0	0	0	0	0	0	eca-miR-133a	-0.18	0.90		Sites in UTR
ADAMTS19	NM_133638	ADAM metallopeptidase with thrombospondin type 1 motif, 19	1	0	0	1	0	0	0	0	eca-miR-133a	-0.18	0.86		Sites in UTR
SLC7A2	NM_001008539	solute carrier family 7 (cationic amino acid transporter, y+ system), member 2	1	0	1	0	0	0	0	0	eca-miR-133a	-0.18	0.75		Sites in UTR
SOX4	NM_003107	SRY (sex determining region Y)-box 4	1	1	0	0	0	0	0	0	eca-miR-133a	-0.18	0.86		Sites in UTR
TMEM180	NM_024789	transmembrane protein 180	1	0	1	0	0	0	0	0	eca-miR-133a	-0.18	0.68		Sites in UTR
JUP	NM_002230	junction plakoglobin	1	0	0	1	0	0	0	0	eca-miR-133a	-0.18	0.86		Sites in UTR
MAP3K3	NM_002401	mitogen-activated protein kinase kinase kinase 3	1	0	1	0	1	0	0	1	eca-miR-133a	-0.18	0.78		Sites in UTR
ARRB2	NM_004313	arrestin, beta 2	1	0	1	0	0	0	0	0	eca-miR-133a	-0.18	0.71		Sites in UTR
ZNF740	NM_001004304	zinc finger protein 740	1	0	1	0	0	0	0	0	eca-miR-133a	-0.18	0.84		Sites in UTR
SGCD	NM_000337	sarcoglycan, delta (35kDa dystrophin-associated glycoprotein)	2	1	0	1	2	1	0	1	eca-miR-133a	-0.18	0.59		Sites in UTR
CKAP4	NM_006825	cytoskeleton-associated protein 4	1	0	0	1	0	0	0	0	eca-miR-133a	-0.17	0.82		Sites in UTR
RTN4RL1	NM_178568	reticulon 4 receptor-like 1	1	0	1	0	0	0	0	0	eca-miR-133a	-0.17	0.79		Sites in UTR
IP6K1	NM_001006115	inositol hexakisphosphate kinase 1	1	1	0	0	0	0	0	0	eca-miR-133a	-0.17	0.80		Sites in UTR
XPO4	NM_022459	exportin 4	1	1	0	0	0	0	0	0	eca-miR-133a	-0.17	0.90		Sites in UTR
PPP2R5E	NM_006246	protein phosphatase 2, regulatory subunit B', epsilon isoform	1	0	0	1	0	0	0	0	eca-miR-133a	-0.17	0.76		Sites in UTR
PIP4K2B	NM_003559	phosphatidylinositol-5-phosphate 4-kinase, type II, beta	1	1	0	0	0	0	0	0	eca-miR-133a	-0.17	0.73		Sites in UTR
MEIS1	NM_002398	Meis homeobox 1	1	0	1	0	0	0	0	0	eca-miR-133a	-0.17	0.73		Sites in UTR
HAUS2	NM_001130447	HAUS augmin-like complex, subunit 2	1	0	0	1	0	0	0	0	eca-miR-133a	-0.17	0.85		Sites in UTR
PPP2R2D	NM_018461	protein phosphatase 2, regulatory subunit B, delta	1	0	0	1	0	0	0	0	eca-miR-133a	-0.17	0.84		Sites in UTR
XPO1	NM_003400	exportin 1 (CRM1 homolog, yeast)	1	0	0	1	0	0	0	0	eca-miR-133a	-0.17	0.76		Sites in UTR
ZNF362	NM_152493	zinc finger protein 362	1	1	0	0	0	0	0	0	eca-miR-133a	-0.17	0.17		Sites in UTR
CORO1C	NM_014325	coronin, actin binding protein, 1C	1	0	1	0	0	0	0	0	eca-miR-133a	-0.17	0.85		Sites in UTR
ID4	NM_001546	inhibitor of DNA binding 4, dominant negative helix-loop-helix protein	1	0	0	1	0	0	0	0	eca-miR-133a	-0.17	0.63		Sites in UTR
AP1AR	NM_001128426	adaptor-related protein complex 1 associated regulatory protein	1	0	0	1	0	0	0	0	eca-miR-133a	-0.17	0.73		Sites in UTR
ZNRF3	NM_001206998	zinc and ring finger 3	1	0	0	1	0	0	0	0	eca-miR-133a	-0.16	0.88		Sites in UTR
THUMPD3	NM_001114092	THUMP domain containing 3	1	0	1	0	0	0	0	0	eca-miR-133a	-0.16	0.74		Sites in UTR
NCKAP5L	NM_001037806	NCK-associated protein 5-like	1	0	1	0	0	0	0	0	eca-miR-133a	-0.16	0.66		Sites in UTR
TFG	NM_001007565	TRK-fused gene	1	0	0	1	0	0	0	0	eca-miR-133a	-0.16	0.60		Sites in UTR
ARPC5	NM_005717	actin related protein 2/3 complex, subunit 5, 16kDa	1	0	0	1	0	0	0	0	eca-miR-133a	-0.16	0.87		Sites in UTR
ROD1	NM_001163788	ROD1 regulator of differentiation 1 (S. pombe)	2	1	0	1	0	0	0	0	eca-miR-133a	-0.16	0.94		Sites in UTR
PITPNM2	NM_020845	phosphatidylinositol transfer protein, membrane-associated 2	1	0	1	0	0	0	0	0	eca-miR-133a	-0.16	0.85		Sites in UTR
LRRC2	NM_024512	leucine rich repeat containing 2	1	0	0	1	0	0	0	0	eca-miR-133a	-0.16	0.81		Sites in UTR
PDK3	NM_001142386	pyruvate dehydrogenase kinase, isozyme 3	1	0	0	1	1	0	0	1	eca-miR-133a	-0.16	0.68		Sites in UTR
CTGF	NM_001901	connective tissue growth factor	1	0	0	1	0	0	0	0	eca-miR-133a	-0.16	0.78		Sites in UTR
ST3GAL2	NM_006927	ST3 beta-galactoside alpha-2,3-sialyltransferase 2	1	0	1	0	0	0	0	0	eca-miR-133a	-0.16	0.54		Sites in UTR
ZNF217	NM_006526	zinc finger protein 217	1	0	0	1	0	0	0	0	eca-miR-133a	-0.16	0.86		Sites in UTR
UBIAD1	NM_013319	UbiA prenyltransferase domain containing 1	1	0	1	0	0	0	0	0	eca-miR-133a	-0.16	0.48		Sites in UTR
MLXIP	NM_014938	MLX interacting protein	1	1	0	0	0	0	0	0	eca-miR-133a	-0.16	0.87		Sites in UTR
IDH1	NM_005896	isocitrate dehydrogenase 1 (NADP+), soluble	1	0	0	1	0	0	0	0	eca-miR-133a	-0.16	0.87		Sites in UTR
BAG4	NM_001204878	BCL2-associated athanogene 4	1	0	0	1	0	0	0	0	eca-miR-133a	-0.16	0.76		Sites in UTR
FLVCR1	NM_014053	feline leukemia virus subgroup C cellular receptor 1	1	1	0	0	0	0	0	0	eca-miR-133a	-0.16	0.74		Sites in UTR
NCAM2	NM_004540	neural cell adhesion molecule 2	1	0	0	1	0	0	0	0	eca-miR-133a	-0.16	0.88		Sites in UTR
SLMO2	NM_016045	slowmo homolog 2 (Drosophila)	1	0	1	0	0	0	0	0	eca-miR-133a	-0.15	0.84		Sites in UTR
PAX7	NM_001135254	paired box 7	2	0	1	1	2	1	1	0	eca-miR-133a	-0.15	0.95		Sites in UTR
SLC25A36	NM_001104647	solute carrier family 25, member 36	2	0	0	2	0	0	0	0	eca-miR-133a	-0.15	0.98		Sites in UTR
MAP3K2	NM_006609	mitogen-activated protein kinase kinase kinase 2	1	1	0	0	2	0	1	1	eca-miR-133a	-0.15	0.61		Sites in UTR
EEF1A1	NM_001402	eukaryotic translation elongation factor 1 alpha 1	1	0	0	1	0	0	0	0	eca-miR-133a	-0.15	0.88		Sites in UTR
PRDM1	NM_001198	PR domain containing 1, with ZNF domain	1	0	0	1	0	0	0	0	eca-miR-133a	-0.15	0.78		Sites in UTR
HS3ST5	NM_153612	heparan sulfate (glucosamine) 3-O-sulfotransferase 5	1	0	0	1	0	0	0	0	eca-miR-133a	-0.15	0.76		Sites in UTR
DNAJC3	NM_006260	DnaJ (Hsp40) homolog, subfamily C, member 3	1	0	0	1	0	0	0	0	eca-miR-133a	-0.15	0.68		Sites in UTR
PPP1R9B	NM_032595	protein phosphatase 1, regulatory (inhibitor) subunit 9B	1	0	1	0	0	0	0	0	eca-miR-133a	-0.15	0.79		Sites in UTR
STX5	NM_003164	syntaxin 5	1	0	1	0	0	0	0	0	eca-miR-133a	-0.15	0.63		Sites in UTR
CASC3	NM_007359	cancer susceptibility candidate 3	1	0	1	0	0	0	0	0	eca-miR-133a	-0.15	0.73		Sites in UTR
FAM102B	NM_001010883	family with sequence similarity 102, member B	1	0	0	1	1	0	0	1	eca-miR-133a	-0.15	0.57		Sites in UTR
AGRP	NM_001138	agouti related protein homolog (mouse)	1	0	1	0	0	0	0	0	eca-miR-133a	-0.15	0.47		Sites in UTR
BCL11A	NM_022893	B-cell CLL/lymphoma 11A (zinc finger protein)	1	0	0	1	0	0	0	0	eca-miR-133a	-0.15	0.75		Sites in UTR
PPP2R5D	NM_006245	protein phosphatase 2, regulatory subunit B', delta	1	0	1	0	0	0	0	0	eca-miR-133a	-0.15	0.65		Sites in UTR
GOLGA3	NM_005895	golgin A3	1	0	0	1	0	0	0	0	eca-miR-133a	-0.15	0.86		Sites in UTR
C4orf34	NM_174921	chromosome 4 open reading frame 34	1	0	0	1	0	0	0	0	eca-miR-133a	-0.15	0.81		Sites in UTR
SYNPO2L	NM_001114133	synaptopodin 2-like	1	0	1	0	0	0	0	0	eca-miR-133a	-0.15	0.75		Sites in UTR
ASH1L	NM_018489	ash1 (absent, small, or homeotic)-like (Drosophila)	1	0	1	0	0	0	0	0	eca-miR-133a	-0.15	0.81		Sites in UTR
GDI2	NM_001115156	GDP dissociation inhibitor 2	1	0	1	0	0	0	0	0	eca-miR-133a	-0.15	0.77		Sites in UTR
FAM199X	NM_207318	family with sequence similarity 199, X-linked	1	0	0	1	0	0	0	0	eca-miR-133a	-0.15	0.85		Sites in UTR
ORC4	NM_001190879	origin recognition complex, subunit 4	1	0	1	0	0	0	0	0	eca-miR-133a	-0.15	0.50		Sites in UTR
ARL3	NM_004311	ADP-ribosylation factor-like 3	1	0	0	1	0	0	0	0	eca-miR-133a	-0.14	0.88		Sites in UTR
MAN1A2	NM_006699	mannosidase, alpha, class 1A, member 2	1	0	0	1	0	0	0	0	eca-miR-133a	-0.14	0.87		Sites in UTR
HOXA9	NM_152739	homeobox A9	1	0	0	1	0	0	0	0	eca-miR-133a	-0.14	0.75		Sites in UTR
CDK5R1	NM_003885	cyclin-dependent kinase 5, regulatory subunit 1 (p35)	1	0	0	1	0	0	0	0	eca-miR-133a	-0.14	0.85		Sites in UTR
WTAP	NM_004906	Wilms tumor 1 associated protein	1	0	0	1	0	0	0	0	eca-miR-133a	-0.14	0.73		Sites in UTR
SH3PXD2B	NM_001017995	SH3 and PX domains 2B	1	0	0	1	2	0	2	0	eca-miR-133a	-0.14	0.65		Sites in UTR
JHDM1D	NM_030647	jumonji C domain containing histone demethylase 1 homolog D (S. cerevisiae)	1	1	0	0	2	0	1	1	eca-miR-133a	-0.14	0.16		Sites in UTR
RFFL	NM_001017368	ring finger and FYVE-like domain containing 1	1	0	0	1	1	0	0	1	eca-miR-133a	-0.14	0.87		Sites in UTR
SPTBN1	NM_003128	spectrin, beta, non-erythrocytic 1	1	0	0	1	1	0	0	1	eca-miR-133a	-0.14	0.78		Sites in UTR
FBXW11	NM_012300	F-box and WD repeat domain containing 11	1	0	1	0	0	0	0	0	eca-miR-133a	-0.14	0.74		Sites in UTR
USH1G	NM_173477	Usher syndrome 1G (autosomal recessive)	1	0	0	1	0	0	0	0	eca-miR-133a	-0.14	0.73		Sites in UTR
UNC80	NM_032504	unc-80 homolog (C. elegans)	1	0	0	1	0	0	0	0	eca-miR-133a	-0.14	0.73		Sites in UTR
FAM193B	NM_001190946	family with sequence similarity 193, member B	1	0	1	0	0	0	0	0	eca-miR-133a	-0.14	0.47		Sites in UTR
CUX1	NM_001202543	cut-like homeobox 1	1	0	0	1	0	0	0	0	eca-miR-133a	-0.14	0.88		Sites in UTR
COL1A1	NM_000088	collagen, type I, alpha 1	1	0	0	1	0	0	0	0	eca-miR-133a	-0.14	0.54		Sites in UTR
CCDC117	NM_173510	coiled-coil domain containing 117	1	0	1	0	0	0	0	0	eca-miR-133a	-0.14	0.82		Sites in UTR
MAML3	NM_018717	mastermind-like 3 (Drosophila)	1	0	1	0	0	0	0	0	eca-miR-133a	-0.14	0.85		Sites in UTR
ZBTB10	NM_001105539	zinc finger and BTB domain containing 10	1	0	0	1	0	0	0	0	eca-miR-133a	-0.14	0.77		Sites in UTR
FOXG1	NM_005249	forkhead box G1	1	0	0	1	0	0	0	0	eca-miR-133a	-0.14	0.73		Sites in UTR
FAM49A	NM_030797	family with sequence similarity 49, member A	1	1	0	0	0	0	0	0	eca-miR-133a	-0.14	0.80		Sites in UTR
GNB4	NM_021629	guanine nucleotide binding protein (G protein), beta polypeptide 4	1	1	0	0	1	0	0	1	eca-miR-133a	-0.14	0.87		Sites in UTR
FAM73A	NM_198549	family with sequence similarity 73, member A	1	0	0	1	0	0	0	0	eca-miR-133a	-0.14	0.88		Sites in UTR
GRM7	NM_000844	glutamate receptor, metabotropic 7	1	0	0	1	0	0	0	0	eca-miR-133a	-0.14	0.68		Sites in UTR
HIVEP2	NM_006734	human immunodeficiency virus type I enhancer binding protein 2	1	0	0	1	0	0	0	0	eca-miR-133a	-0.14	0.79		Sites in UTR
ORAI2	NM_001126340	ORAI calcium release-activated calcium modulator 2	1	0	0	1	0	0	0	0	eca-miR-133a	-0.14	0.75		Sites in UTR
SCOC	NM_001153446	short coiled-coil protein	1	0	0	1	0	0	0	0	eca-miR-133a	-0.13	0.63		Sites in UTR
ASB1	NM_001040445	ankyrin repeat and SOCS box containing 1	1	0	1	0	1	1	0	0	eca-miR-133a	-0.13	0.62		Sites in UTR
SMAD5	NM_001001419	SMAD family member 5	1	0	0	1	0	0	0	0	eca-miR-133a	-0.13	0.85		Sites in UTR
TMEM33	NM_018126	transmembrane protein 33	2	0	0	2	0	0	0	0	eca-miR-133a	-0.13	0.92		Sites in UTR
ZNF436	NM_001077195	zinc finger protein 436	1	0	1	0	1	0	0	1	eca-miR-133a	-0.13	0.70		Sites in UTR
GDI1	NM_001493	GDP dissociation inhibitor 1	1	0	0	1	0	0	0	0	eca-miR-133a	-0.13	0.79		Sites in UTR
SLC33A1	NM_004733	solute carrier family 33 (acetyl-CoA transporter), member 1	1	0	0	1	0	0	0	0	eca-miR-133a	-0.13	0.67		Sites in UTR
CD47	NM_001777	CD47 molecule	1	0	0	1	0	0	0	0	eca-miR-133a	-0.13	0.54		Sites in UTR
SYAP1	NM_032796	synapse associated protein 1	1	0	0	1	0	0	0	0	eca-miR-133a	-0.13	0.88		Sites in UTR
MAEA	NM_001017405	macrophage erythroblast attacher	1	0	0	1	0	0	0	0	eca-miR-133a	-0.13	0.87		Sites in UTR
LARP1	NM_015315	La ribonucleoprotein domain family, member 1	1	0	0	1	0	0	0	0	eca-miR-133a	-0.13	0.81		Sites in UTR
DMXL1	NM_005509	Dmx-like 1	1	0	0	1	0	0	0	0	eca-miR-133a	-0.13	0.79		Sites in UTR
SLC25A39	NM_001143780	solute carrier family 25, member 39	1	0	0	1	0	0	0	0	eca-miR-133a	-0.13	0.77		Sites in UTR
ZHX1	NM_001017926	zinc fingers and homeoboxes 1	1	0	0	1	0	0	0	0	eca-miR-133a	-0.13	0.72		Sites in UTR
ARHGAP35	NM_004491	Rho GTPase activating protein 35	1	1	0	0	1	0	1	0	eca-miR-133a	-0.13	< 0.1		Sites in UTR
ZNF322A	NM_001242797	zinc finger protein 322A	1	0	0	1	0	0	0	0	eca-miR-133a	-0.12	0.68		Sites in UTR
TMCO7	NM_024562	transmembrane and coiled-coil domains 7	1	0	1	0	0	0	0	0	eca-miR-133a	-0.12	0.75		Sites in UTR
GAS2	NM_001143830	growth arrest-specific 2	1	0	0	1	0	0	0	0	eca-miR-133a	-0.12	0.56		Sites in UTR
KIAA0889	NM_199181	KIAA0889	1	0	1	0	0	0	0	0	eca-miR-133a	-0.12	0.43		Sites in UTR
LTBP1	NM_000627	latent transforming growth factor beta binding protein 1	1	0	0	1	0	0	0	0	eca-miR-133a	-0.12	0.71		Sites in UTR
SIRT1	NM_001142498	sirtuin 1	1	0	0	1	0	0	0	0	eca-miR-133a	-0.12	0.54		Sites in UTR
PRDM16	NM_022114	PR domain containing 16	1	1	0	0	0	0	0	0	eca-miR-133a	-0.12	0.90		Sites in UTR
DCUN1D4	NM_001040402	DCN1, defective in cullin neddylation 1, domain containing 4 (S. cerevisiae)	1	0	0	1	0	0	0	0	eca-miR-133a	-0.12	0.86		Sites in UTR
SMPD4	NM_001171083	sphingomyelin phosphodiesterase 4, neutral membrane (neutral sphingomyelinase-3)	1	0	0	1	0	0	0	0	eca-miR-133a	-0.12	0.78		Sites in UTR
TRIM55	NM_033058	tripartite motif containing 55	1	0	0	1	0	0	0	0	eca-miR-133a	-0.12	0.75		Sites in UTR
EIF2C1	NM_012199	eukaryotic translation initiation factor 2C, 1	1	0	1	0	0	0	0	0	eca-miR-133a	-0.12	0.72		Sites in UTR
RAB27B	NM_004163	RAB27B, member RAS oncogene family	1	0	0	1	1	0	0	1	eca-miR-133a	-0.12	0.85		Sites in UTR
POU2F2	NM_001207025	POU class 2 homeobox 2	1	0	0	1	0	0	0	0	eca-miR-133a	-0.12	0.53		Sites in UTR
UCK2	NM_012474	uridine-cytidine kinase 2	1	0	1	0	1	0	1	0	eca-miR-133a	-0.12	0.86		Sites in UTR
RUNX1T1	NM_001198625	runt-related transcription factor 1; translocated to, 1 (cyclin D-related)	1	1	0	0	0	0	0	0	eca-miR-133a	-0.12	0.88		Sites in UTR
FAM13A	NM_001015045	family with sequence similarity 13, member A	1	0	0	1	0	0	0	0	eca-miR-133a	-0.12	0.82		Sites in UTR
ZNF385A	NM_001130967	zinc finger protein 385A	1	0	1	0	0	0	0	0	eca-miR-133a	-0.12	0.79		Sites in UTR
FURIN	NM_002569	furin (paired basic amino acid cleaving enzyme)	1	0	1	0	0	0	0	0	eca-miR-133a	-0.12	0.75		Sites in UTR
PPP6R3	NM_001164160	protein phosphatase 6, regulatory subunit 3	1	0	0	1	0	0	0	0	eca-miR-133a	-0.12	0.71		Sites in UTR
EYA4	NM_004100	eyes absent homolog 4 (Drosophila)	1	0	0	1	0	0	0	0	eca-miR-133a	-0.12	0.87		Sites in UTR
GALNTL1	NM_001168368	UDP-N-acetyl-alpha-D-galactosamine:polypeptide N-acetylgalactosaminyltransferase-like 1	1	0	0	1	0	0	0	0	eca-miR-133a	-0.12	0.86		Sites in UTR
RALGAPB	NM_020336	Ral GTPase activating protein, beta subunit (non-catalytic)	1	0	1	0	0	0	0	0	eca-miR-133a	-0.12	0.63		Sites in UTR
TBL1X	NM_001139466	transducin (beta)-like 1X-linked	1	0	0	1	1	0	0	1	eca-miR-133a	-0.12	0.83		Sites in UTR
TET3	NM_144993	tet oncogene family member 3	1	1	0	0	0	0	0	0	eca-miR-133a	-0.12	0.55		Sites in UTR
LGALS8	NM_006499	lectin, galactoside-binding, soluble, 8	1	1	0	0	0	0	0	0	eca-miR-133a	-0.12	0.27		Sites in UTR
LIN28B	NM_001004317	lin-28 homolog B (C. elegans)	1	0	0	1	1	0	1	0	eca-miR-133a	-0.11	0.72		Sites in UTR
FAF2	NM_014613	Fas associated factor family member 2	1	0	0	1	0	0	0	0	eca-miR-133a	-0.11	0.88		Sites in UTR
KIF21A	NM_001173463	kinesin family member 21A	1	0	0	1	0	0	0	0	eca-miR-133a	-0.11	0.85		Sites in UTR
FBXO30	NM_032145	F-box protein 30	1	0	0	1	0	0	0	0	eca-miR-133a	-0.11	0.80		Sites in UTR
FAM43B	NM_207334	family with sequence similarity 43, member B	1	0	1	0	0	0	0	0	eca-miR-133a	-0.11	0.65		Sites in UTR
ADARB2	NM_018702	adenosine deaminase, RNA-specific, B2	1	0	0	1	1	0	0	1	eca-miR-133a	-0.11	0.69		Sites in UTR
FAM46C	NM_017709	family with sequence similarity 46, member C	1	0	1	0	0	0	0	0	eca-miR-133a	-0.11	0.73		Sites in UTR
PPFIA1	NM_003626	protein tyrosine phosphatase, receptor type, f polypeptide (PTPRF), interacting protein (liprin), alpha 1	1	0	1	0	0	0	0	0	eca-miR-133a	-0.11	0.68		Sites in UTR
SENP1	NM_014554	SUMO1/sentrin specific peptidase 1	1	0	0	1	0	0	0	0	eca-miR-133a	-0.11	0.61		Sites in UTR
KCNK4	NM_033310	potassium channel, subfamily K, member 4	1	0	0	1	0	0	0	0	eca-miR-133a	-0.11	0.71		Sites in UTR
DCP1A	NM_018403	DCP1 decapping enzyme homolog A (S. cerevisiae)	1	0	1	0	0	0	0	0	eca-miR-133a	-0.11	0.70		Sites in UTR
DBNL	NM_001014436	drebrin-like	1	0	0	1	0	0	0	0	eca-miR-133a	-0.11	0.77		Sites in UTR
SPTY2D1	NM_194285	SPT2, Suppressor of Ty, domain containing 1 (S. cerevisiae)	1	0	0	1	0	0	0	0	eca-miR-133a	-0.11	0.88		Sites in UTR
PREX1	NM_020820	phosphatidylinositol-3,4,5-trisphosphate-dependent Rac exchange factor 1	1	0	1	0	0	0	0	0	eca-miR-133a	-0.11	0.85		Sites in UTR
PURB	NM_033224	purine-rich element binding protein B	1	0	0	1	0	0	0	0	eca-miR-133a	-0.11	0.81		Sites in UTR
C10orf46	NM_153810	chromosome 10 open reading frame 46	1	0	1	0	1	0	0	1	eca-miR-133a	-0.11	0.90		Sites in UTR
UBXN7	NM_015562	UBX domain protein 7	1	0	0	1	0	0	0	0	eca-miR-133a	-0.11	0.87		Sites in UTR
ARHGAP24	NM_001025616	Rho GTPase activating protein 24	1	0	0	1	0	0	0	0	eca-miR-133a	-0.11	0.87		Sites in UTR
ZNF395	NM_018660	zinc finger protein 395	1	0	0	1	0	0	0	0	eca-miR-133a	-0.11	0.87		Sites in UTR
ANK2	NM_001127493	ankyrin 2, neuronal	1	0	0	1	0	0	0	0	eca-miR-133a	-0.11	0.73		Sites in UTR
DAPK2	NM_014326	death-associated protein kinase 2	1	0	1	0	0	0	0	0	eca-miR-133a	-0.11	0.65		Sites in UTR
CREB5	NM_001011666	cAMP responsive element binding protein 5	1	1	0	0	0	0	0	0	eca-miR-133a	-0.11	0.89		Sites in UTR
TMEM110	NM_198563	transmembrane protein 110	1	0	0	1	0	0	0	0	eca-miR-133a	-0.11	0.88		Sites in UTR
MTMR6	NM_004685	myotubularin related protein 6	1	0	0	1	0	0	0	0	eca-miR-133a	-0.11	0.83		Sites in UTR
DLGAP3	NM_001080418	discs, large (Drosophila) homolog-associated protein 3	1	0	1	0	0	0	0	0	eca-miR-133a	-0.11	0.70		Sites in UTR
RAB39B	NM_171998	RAB39B, member RAS oncogene family	1	0	1	0	0	0	0	0	eca-miR-133a	-0.11	0.42		Sites in UTR
C11orf24	NM_022338	chromosome 11 open reading frame 24	1	0	0	1	0	0	0	0	eca-miR-133a	-0.11	0.71		Sites in UTR
PDE8A	NM_002605	phosphodiesterase 8A	1	0	0	1	0	0	0	0	eca-miR-133a	-0.11	0.60		Sites in UTR
C2orf69	NM_153689	chromosome 2 open reading frame 69	1	0	0	1	0	0	0	0	eca-miR-133a	-0.10	0.71		Sites in UTR
CUX2	NM_015267	cut-like homeobox 2	1	0	0	1	0	0	0	0	eca-miR-133a	-0.10	0.88		Sites in UTR
RAB5C	NM_004583	RAB5C, member RAS oncogene family	1	0	0	1	0	0	0	0	eca-miR-133a	-0.10	0.87		Sites in UTR
SGSM1	NM_001039948	small G protein signaling modulator 1	1	0	0	1	0	0	0	0	eca-miR-133a	-0.10	0.87		Sites in UTR
PKNOX1	NM_004571	PBX/knotted 1 homeobox 1	1	0	0	1	0	0	0	0	eca-miR-133a	-0.10	0.87		Sites in UTR
SLC7A8	NM_012244	solute carrier family 7 (amino acid transporter light chain, L system), member 8	1	0	1	0	0	0	0	0	eca-miR-133a	-0.10	0.81		Sites in UTR
POU4F1	NM_006237	POU class 4 homeobox 1	1	0	1	0	0	0	0	0	eca-miR-133a	-0.10	0.75		Sites in UTR
UNK	NM_001080419	unkempt homolog (Drosophila)	1	0	1	0	0	0	0	0	eca-miR-133a	-0.10	0.60		Sites in UTR
SP1	NM_003109	Sp1 transcription factor	1	0	0	1	1	0	0	1	eca-miR-133a	-0.10	0.90		Sites in UTR
PDE7A	NM_001242318	phosphodiesterase 7A	1	0	0	1	0	0	0	0	eca-miR-133a	-0.10	0.77		Sites in UTR
YPEL2	NM_001005404	yippee-like 2 (Drosophila)	1	0	1	0	0	0	0	0	eca-miR-133a	-0.10	0.83		Sites in UTR
FBN1	NM_000138	fibrillin 1	2	0	0	2	0	0	0	0	eca-miR-133a	-0.10	0.93		Sites in UTR
CAMKK2	NM_006549	calcium/calmodulin-dependent protein kinase kinase 2, beta	1	0	1	0	0	0	0	0	eca-miR-133a	-0.10	0.47		Sites in UTR
MYO9B	NM_001130065	myosin IXB	1	0	0	1	0	0	0	0	eca-miR-133a	-0.10	0.88		Sites in UTR
DUSP5	NM_004419	dual specificity phosphatase 5	1	0	0	1	0	0	0	0	eca-miR-133a	-0.10	0.70		Sites in UTR
PPPDE2	NM_015704	PPPDE peptidase domain containing 2	1	0	1	0	0	0	0	0	eca-miR-133a	-0.10	0.57		Sites in UTR
LZTS2	NM_032429	leucine zipper, putative tumor suppressor 2	1	0	0	1	0	0	0	0	eca-miR-133a	-0.10	0.88		Sites in UTR
GLS	NM_014905	glutaminase	1	0	0	1	0	0	0	0	eca-miR-133a	-0.10	0.88		Sites in UTR
BCL2L2	NM_001199839	BCL2-like 2	1	1	0	0	0	0	0	0	eca-miR-133a	-0.10	0.83		Sites in UTR
SRPK1	NM_003137	SRSF protein kinase 1	1	0	1	0	0	0	0	0	eca-miR-133a	-0.10	0.51		Sites in UTR
C1QL1	NM_006688	complement component 1, q subcomponent-like 1	1	0	0	1	0	0	0	0	eca-miR-133a	-0.10	0.87		Sites in UTR
ZNF48	NM_001214906	zinc finger protein 48	1	0	0	1	0	0	0	0	eca-miR-133a	-0.10	0.54		Sites in UTR
HOXD1	NM_024501	homeobox D1	1	0	0	1	0	0	0	0	eca-miR-133a	-0.10	0.77		Sites in UTR
CNNM2	NM_017649	cyclin M2	1	0	0	1	0	0	0	0	eca-miR-133a	-0.10	0.88		Sites in UTR
MAFG	NM_002359	v-maf musculoaponeurotic fibrosarcoma oncogene homolog G (avian)	2	0	1	1	0	0	0	0	eca-miR-133a	-0.10	0.97		Sites in UTR
RAB34	NM_001142624	RAB34, member RAS oncogene family	1	0	0	1	0	0	0	0	eca-miR-133a	-0.10	0.87		Sites in UTR
SYT9	NM_175733	synaptotagmin IX	1	0	0	1	0	0	0	0	eca-miR-133a	-0.10	0.76		Sites in UTR
DDX3X	NM_001193416	DEAD (Asp-Glu-Ala-Asp) box polypeptide 3, X-linked	1	0	0	1	0	0	0	0	eca-miR-133a	-0.10	0.76		Sites in UTR
CPLX2	NM_001008220	complexin 2	1	0	0	1	0	0	0	0	eca-miR-133a	-0.10	0.75		Sites in UTR
KIAA1549	NM_001164665	KIAA1549	1	1	0	0	0	0	0	0	eca-miR-133a	-0.10	0.73		Sites in UTR
PTPRT	NM_007050	protein tyrosine phosphatase, receptor type, T	1	0	0	1	0	0	0	0	eca-miR-133a	-0.09	0.83		Sites in UTR
FBN2	NM_001999	fibrillin 2	1	0	0	1	0	0	0	0	eca-miR-133a	-0.09	0.59		Sites in UTR
PPIP5K1	NM_001130858	diphosphoinositol pentakisphosphate kinase 1	1	0	0	1	0	0	0	0	eca-miR-133a	-0.09	0.58		Sites in UTR
EPHA7	NM_004440	EPH receptor A7	1	1	0	0	0	0	0	0	eca-miR-133a	-0.09	0.87		Sites in UTR
IQSEC1	NM_001134382	IQ motif and Sec7 domain 1	1	0	0	1	0	0	0	0	eca-miR-133a	-0.09	0.72		Sites in UTR
EGFR	NM_005228	epidermal growth factor receptor	1	0	1	0	0	0	0	0	eca-miR-133a	-0.09	0.67		Sites in UTR
DUSP7	NM_001947	dual specificity phosphatase 7	1	0	0	1	0	0	0	0	eca-miR-133a	-0.09	0.88		Sites in UTR
FARP1	NM_005766	FERM, RhoGEF (ARHGEF) and pleckstrin domain protein 1 (chondrocyte-derived)	1	0	0	1	0	0	0	0	eca-miR-133a	-0.09	0.87		Sites in UTR
TRAF3	NM_001199427	TNF receptor-associated factor 3	1	0	0	1	0	0	0	0	eca-miR-133a	-0.09	0.88		Sites in UTR
SLC23A2	NM_005116	solute carrier family 23 (nucleobase transporters), member 2	1	1	0	0	0	0	0	0	eca-miR-133a	-0.09	< 0.1		Sites in UTR
ARRB1	NM_004041	arrestin, beta 1	1	1	0	0	0	0	0	0	eca-miR-133a	-0.09	0.89		Sites in UTR
LEPROTL1	NM_015344	leptin receptor overlapping transcript-like 1	1	0	0	1	1	0	0	1	eca-miR-133a	-0.09	0.58		Sites in UTR
UNC5C	NM_003728	unc-5 homolog C (C. elegans)	1	0	1	0	1	0	0	1	eca-miR-133a	-0.09	0.72		Sites in UTR
KIAA1147	NM_001080392	KIAA1147	1	0	1	0	2	0	0	2	eca-miR-133a	-0.09	0.60		Sites in UTR
CDCA8	NM_018101	cell division cycle associated 8	1	0	0	1	0	0	0	0	eca-miR-133a	-0.09	0.85		Sites in UTR
E2F7	NM_203394	E2F transcription factor 7	1	0	0	1	0	0	0	0	eca-miR-133a	-0.09	0.84		Sites in UTR
PHF8	NM_001184896	PHD finger protein 8	1	0	0	1	0	0	0	0	eca-miR-133a	-0.09	0.70		Sites in UTR
QKI	NM_206853	quaking homolog, KH domain RNA binding (mouse)	2	0	1	1	0	0	0	0	eca-miR-133a	-0.09	0.94		Sites in UTR
ProSAPiP1	NM_014731	ProSAPiP1 protein	1	0	0	1	0	0	0	0	eca-miR-133a	-0.09	0.77		Sites in UTR
KCNJ12	NM_021012	potassium inwardly-rectifying channel, subfamily J, member 12	1	0	0	1	0	0	0	0	eca-miR-133a	-0.08	0.88		Sites in UTR
ATRX	NM_000489	alpha thalassemia/mental retardation syndrome X-linked	1	0	0	1	0	0	0	0	eca-miR-133a	-0.08	0.79		Sites in UTR
C20orf11	NM_017896	chromosome 20 open reading frame 11	1	0	0	1	0	0	0	0	eca-miR-133a	-0.08	0.88		Sites in UTR
SLC30A3	NM_003459	solute carrier family 30 (zinc transporter), member 3	1	0	0	1	0	0	0	0	eca-miR-133a	-0.08	0.67		Sites in UTR
LPGAT1	NM_014873	lysophosphatidylglycerol acyltransferase 1	1	1	0	0	0	0	0	0	eca-miR-133a	-0.08	0.84		Sites in UTR
SPOPL	NM_001001664	speckle-type POZ protein-like	1	0	0	1	0	0	0	0	eca-miR-133a	-0.08	0.81		Sites in UTR
GXYLT1	NM_001099650	glucoside xylosyltransferase 1	1	0	0	1	0	0	0	0	eca-miR-133a	-0.08	0.87		Sites in UTR
ADCY5	NM_001199642	adenylate cyclase 5	1	0	0	1	0	0	0	0	eca-miR-133a	-0.08	0.88		Sites in UTR
SPRYD4	NM_207344	SPRY domain containing 4	1	0	0	1	0	0	0	0	eca-miR-133a	-0.08	0.58		Sites in UTR
SLC27A4	NM_005094	solute carrier family 27 (fatty acid transporter), member 4	1	0	0	1	0	0	0	0	eca-miR-133a	-0.08	0.87		Sites in UTR
TGFB2	NM_001135599	transforming growth factor, beta 2	1	0	0	1	0	0	0	0	eca-miR-133a	-0.08	0.87		Sites in UTR
MRFAP1	NM_033296	Morf4 family associated protein 1	1	0	0	1	0	0	0	0	eca-miR-133a	-0.08	0.75		Sites in UTR
VAMP3	NM_004781	vesicle-associated membrane protein 3 (cellubrevin)	1	0	0	1	0	0	0	0	eca-miR-133a	-0.07	0.78		Sites in UTR
SLC8A2	NM_015063	solute carrier family 8 (sodium/calcium exchanger), member 2	1	0	1	0	0	0	0	0	eca-miR-133a	-0.07	0.72		Sites in UTR
UBE2Z	NM_023079	ubiquitin-conjugating enzyme E2Z	1	0	0	1	0	0	0	0	eca-miR-133a	-0.07	0.86		Sites in UTR
FGF12	NM_004113	fibroblast growth factor 12	1	1	0	0	0	0	0	0	eca-miR-133a	-0.07	0.55		Sites in UTR
ARHGDIA	NM_001185077	Rho GDP dissociation inhibitor (GDI) alpha	1	0	1	0	0	0	0	0	eca-miR-133a	-0.07	0.83		Sites in UTR
AAK1	NM_014911	AP2 associated kinase 1	1	0	0	1	0	0	0	0	eca-miR-133a	-0.07	0.88		Sites in UTR
CAMKK1	NM_032294	calcium/calmodulin-dependent protein kinase kinase 1, alpha	1	0	0	1	0	0	0	0	eca-miR-133a	-0.07	0.54		Sites in UTR
SPTLC2	NM_004863	serine palmitoyltransferase, long chain base subunit 2	2	0	0	2	1	1	0	0	eca-miR-133a	-0.07	0.94		Sites in UTR
HMGXB3	NM_014983	HMG box domain containing 3	1	0	0	1	0	0	0	0	eca-miR-133a	-0.07	0.88		Sites in UTR
NCAN	NM_004386	neurocan	1	0	1	0	0	0	0	0	eca-miR-133a	-0.07	0.47		Sites in UTR
PAPD5	NM_001040284	PAP associated domain containing 5	1	0	0	1	1	0	0	1	eca-miR-133a	-0.07	0.90		Sites in UTR
ESYT1	NM_001184796	extended synaptotagmin-like protein 1	1	0	0	1	0	0	0	0	eca-miR-133a	-0.07	0.66		Sites in UTR
TOB2	NM_016272	transducer of ERBB2, 2	1	0	0	1	0	0	0	0	eca-miR-133a	-0.07	0.58		Sites in UTR
SMPD3	NM_018667	sphingomyelin phosphodiesterase 3, neutral membrane (neutral sphingomyelinase II)	1	0	1	0	0	0	0	0	eca-miR-133a	-0.07	0.43		Sites in UTR
PEAK1	NM_024776	NKF3 kinase family member	1	1	0	0	1	0	1	0	eca-miR-133a	-0.07	0.76		Sites in UTR
ACTR1A	NM_005736	ARP1 actin-related protein 1 homolog A, centractin alpha (yeast)	1	0	0	1	0	0	0	0	eca-miR-133a	-0.07	0.86		Sites in UTR
EYA1	NM_000503	eyes absent homolog 1 (Drosophila)	1	0	0	1	0	0	0	0	eca-miR-133a	-0.07	0.74		Sites in UTR
MLL3	NM_170606	myeloid/lymphoid or mixed-lineage leukemia 3	1	0	0	1	0	0	0	0	eca-miR-133a	-0.07	0.79		Sites in UTR
INSR	NM_000208	insulin receptor	1	0	0	1	0	0	0	0	eca-miR-133a	-0.07	0.86		Sites in UTR
TGOLN2	NM_001206840	trans-golgi network protein 2	1	0	0	1	0	0	0	0	eca-miR-133a	-0.06	0.65		Sites in UTR
GCLC	NM_001197115	glutamate-cysteine ligase, catalytic subunit	1	0	0	1	0	0	0	0	eca-miR-133a	-0.06	0.76		Sites in UTR
PHTF2	NM_001127357	putative homeodomain transcription factor 2	1	0	0	1	0	0	0	0	eca-miR-133a	-0.06	0.59		Sites in UTR
ALPK3	NM_020778	alpha-kinase 3	1	0	1	0	0	0	0	0	eca-miR-133a	-0.06	0.46		Sites in UTR
SIDT1	NM_017699	SID1 transmembrane family, member 1	1	0	1	0	0	0	0	0	eca-miR-133a	-0.06	0.47		Sites in UTR
ABCG4	NM_001142505	ATP-binding cassette, sub-family G (WHITE), member 4	1	0	0	1	0	0	0	0	eca-miR-133a	-0.06	0.80		Sites in UTR
GABBR2	NM_005458	gamma-aminobutyric acid (GABA) B receptor, 2	1	0	0	1	0	0	0	0	eca-miR-133a	-0.06	0.71		Sites in UTR
WNT4	NM_030761	wingless-type MMTV integration site family, member 4	1	0	0	1	0	0	0	0	eca-miR-133a	-0.06	0.84		Sites in UTR
BTBD9	NM_001099272	BTB (POZ) domain containing 9	1	1	0	0	0	0	0	0	eca-miR-133a	-0.06	< 0.1		Sites in UTR
KLHDC5	NM_020782	kelch domain containing 5	1	0	1	0	0	0	0	0	eca-miR-133a	-0.06	0.75		Sites in UTR
SPRY4	NM_001127496	sprouty homolog 4 (Drosophila)	1	0	0	1	1	1	0	0	eca-miR-133a	-0.06	0.86		Sites in UTR
ZNF664	NM_001204298	zinc finger protein 664	1	0	0	1	0	0	0	0	eca-miR-133a	-0.06	0.74		Sites in UTR
HYOU1	NM_001130991	hypoxia up-regulated 1	1	0	0	1	0	0	0	0	eca-miR-133a	-0.05	0.77		Sites in UTR
TXNDC5	NM_001145549	thioredoxin domain containing 5 (endoplasmic reticulum)	1	0	0	1	0	0	0	0	eca-miR-133a	-0.05	0.66		Sites in UTR
NIPA1	NM_001142275	non imprinted in Prader-Willi/Angelman syndrome 1	1	1	0	0	0	0	0	0	eca-miR-133a	-0.05	0.63		Sites in UTR
NR2C2	NM_003298	nuclear receptor subfamily 2, group C, member 2	1	0	0	1	1	0	0	1	eca-miR-133a	-0.05	0.58		Sites in UTR
SIX5	NM_175875	SIX homeobox 5	1	0	0	1	0	0	0	0	eca-miR-133a	-0.05	0.87		Sites in UTR
LCORL	NM_001166139	ligand dependent nuclear receptor corepressor-like	1	0	0	1	0	0	0	0	eca-miR-133a	-0.05	0.61		Sites in UTR
STARD13	NM_052851	StAR-related lipid transfer (START) domain containing 13	1	0	0	1	0	0	0	0	eca-miR-133a	-0.05	0.83		Sites in UTR
CSRNP1	NM_033027	cysteine-serine-rich nuclear protein 1	1	0	0	1	0	0	0	0	eca-miR-133a	-0.05	0.77		Sites in UTR
BSDC1	NM_001143888	BSD domain containing 1	1	0	0	1	0	0	0	0	eca-miR-133a	-0.05	0.72		Sites in UTR
ANKRD52	NM_173595	ankyrin repeat domain 52	3	0	2	1	0	0	0	0	eca-miR-133a	> -0.05	0.96		Sites in UTR
HIC2	NM_015094	hypermethylated in cancer 2	2	0	1	1	2	0	0	2	eca-miR-133a	> -0.05	0.94		Sites in UTR
TULP4	NM_001007466	tubby like protein 4	1	0	0	1	0	0	0	0	eca-miR-133a	-0.05	0.64		Sites in UTR
TNRC6B	NM_001024843	trinucleotide repeat containing 6B	2	0	0	2	0	0	0	0	eca-miR-133a	-0.05	0.95		Sites in UTR
NFAT5	NM_001113178	nuclear factor of activated T-cells 5, tonicity-responsive	1	0	1	0	0	0	0	0	eca-miR-133a	-0.05	0.85		Sites in UTR
DLG2	NM_001142699	discs, large homolog 2 (Drosophila)	1	0	1	0	0	0	0	0	eca-miR-133a	-0.05	0.55		Sites in UTR
UBFD1	NM_019116	ubiquitin family domain containing 1	1	1	0	0	0	0	0	0	eca-miR-133a	-0.05	0.78		Sites in UTR
KLHDC10	NM_014997	kelch domain containing 10	1	1	0	0	0	0	0	0	eca-miR-133a	-0.05	0.61		Sites in UTR
TFE3	NM_006521	transcription factor binding to IGHM enhancer 3	1	0	1	0	0	0	0	0	eca-miR-133a	-0.05	0.76		Sites in UTR
FOXP4	NM_001012426	forkhead box P4	2	0	1	1	0	0	0	0	eca-miR-133a	-0.05	0.98		Sites in UTR
FOXK2	NM_004514	forkhead box K2	1	0	0	1	0	0	0	0	eca-miR-133a	-0.04	0.88		Sites in UTR
ATP2A2	NM_170665	ATPase, Ca++ transporting, cardiac muscle, slow twitch 2	1	0	0	1	0	0	0	0	eca-miR-133a	-0.04	0.75		Sites in UTR
HLF	NM_002126	hepatic leukemia factor	1	0	0	1	0	0	0	0	eca-miR-133a	-0.04	0.88		Sites in UTR
SRGAP3	NM_001033117	SLIT-ROBO Rho GTPase activating protein 3	1	0	0	1	1	0	1	0	eca-miR-133a	-0.04	0.80		Sites in UTR
SORBS3	NM_001018003	sorbin and SH3 domain containing 3	1	0	0	1	0	0	0	0	eca-miR-133a	-0.04	0.84		Sites in UTR
IGF1R	NM_000875	insulin-like growth factor 1 receptor	1	1	0	0	0	0	0	0	eca-miR-133a	-0.04	0.77		Sites in UTR
GAB2	NM_012296	GRB2-associated binding protein 2	1	0	0	1	0	0	0	0	eca-miR-133a	-0.04	0.56		Sites in UTR
MIER3	NM_152622	mesoderm induction early response 1, family member 3	1	0	0	1	0	0	0	0	eca-miR-133a	-0.04	0.56		Sites in UTR
FOXN3	NM_001085471	forkhead box N3	1	0	0	1	0	0	0	0	eca-miR-133a	-0.04	0.86		Sites in UTR
TEAD1	NM_021961	TEA domain family member 1 (SV40 transcriptional enhancer factor)	2	0	0	2	1	0	1	0	eca-miR-133a	> -0.04	0.99		Sites in UTR
ZBTB4	NM_001128833	zinc finger and BTB domain containing 4	1	0	0	1	0	0	0	0	eca-miR-133a	-0.04	0.69		Sites in UTR
POU2F1	NM_001198783	POU class 2 homeobox 1	2	0	0	2	0	0	0	0	eca-miR-133a	-0.04	0.93		Sites in UTR
ZC3HAV1	NM_020119	zinc finger CCCH-type, antiviral 1	1	0	1	0	0	0	0	0	eca-miR-133a	-0.04	0.58		Sites in UTR
KIAA1239	NM_001144990	KIAA1239	1	0	0	1	0	0	0	0	eca-miR-133a	-0.04	0.85		Sites in UTR
BHLHE41	NM_030762	basic helix-loop-helix family, member e41	1	0	0	1	0	0	0	0	eca-miR-133a	-0.03	0.84		Sites in UTR
KPNA6	NM_012316	karyopherin alpha 6 (importin alpha 7)	2	0	1	1	0	0	0	0	eca-miR-133a	-0.03	0.93		Sites in UTR
RBMS1	NM_002897	RNA binding motif, single stranded interacting protein 1	1	0	0	1	0	0	0	0	eca-miR-133a	-0.03	0.76		Sites in UTR
FLT1	NM_001159920	fms-related tyrosine kinase 1 (vascular endothelial growth factor/vascular permeability factor receptor)	1	0	0	1	0	0	0	0	eca-miR-133a	-0.03	0.84		Sites in UTR
LYPD6	NM_001195685	LY6/PLAUR domain containing 6	1	1	0	0	0	0	0	0	eca-miR-133a	> -0.03	0.41		Sites in UTR
PLXNA2	NM_025179	plexin A2	1	0	0	1	1	0	1	0	eca-miR-133a	> -0.03	0.85		Sites in UTR
EPHB4	NM_004444	EPH receptor B4	1	0	0	1	0	0	0	0	eca-miR-133a	-0.03	0.84		Sites in UTR
ABL2	NM_001136000	v-abl Abelson murine leukemia viral oncogene homolog 2	1	0	1	0	0	0	0	0	eca-miR-133a	-0.03	0.71		Sites in UTR
KIAA0232	NM_001100590	KIAA0232	1	0	0	1	0	0	0	0	eca-miR-133a	-0.03	0.87		Sites in UTR
EPB41	NM_001166005	erythrocyte membrane protein band 4.1 (elliptocytosis 1, RH-linked)	1	0	0	1	0	0	0	0	eca-miR-133a	-0.03	0.53		Sites in UTR
WASF2	NM_001201404	WAS protein family, member 2	2	0	0	2	0	0	0	0	eca-miR-133a	-0.02	0.90		Sites in UTR
CHD2	NM_001271	chromodomain helicase DNA binding protein 2	1	0	0	1	0	0	0	0	eca-miR-133a	-0.02	0.86		Sites in UTR
NFYA	NM_002505	nuclear transcription factor Y, alpha	1	0	1	0	0	0	0	0	eca-miR-133a	> -0.02	0.81		Sites in UTR
SCN2B	NM_004588	sodium channel, voltage-gated, type II, beta	1	0	1	0	0	0	0	0	eca-miR-133a	> -0.02	0.80		Sites in UTR
TGFBR1	NM_001130916	transforming growth factor, beta receptor 1	1	0	1	0	0	0	0	0	eca-miR-133a	> -0.02	0.75		Sites in UTR
BCL2L1	NM_001191	BCL2-like 1	1	0	1	0	0	0	0	0	eca-miR-133a	> -0.02	0.73		Sites in UTR
RRP15	NM_016052	ribosomal RNA processing 15 homolog (S. cerevisiae)	1	0	1	0	0	0	0	0	eca-miR-133a	> -0.02	0.71		Sites in UTR
MRVI1	NM_001098579	murine retrovirus integration site 1 homolog	1	0	1	0	0	0	0	0	eca-miR-133a	> -0.02	0.65		Sites in UTR
CNNM4	NM_020184	cyclin M4	1	0	1	0	0	0	0	0	eca-miR-133a	> -0.02	0.58		Sites in UTR
LUZP1	NM_001142546	leucine zipper protein 1	1	0	1	0	0	0	0	0	eca-miR-133a	> -0.02	0.45		Sites in UTR
LIN7C	NM_018362	lin-7 homolog C (C. elegans)	1	0	0	1	0	0	0	0	eca-miR-133a	-0.01	0.88		Sites in UTR
ZBTB38	NM_001080412	zinc finger and BTB domain containing 38	1	0	0	1	0	0	0	0	eca-miR-133a	> -0.01	0.88		Sites in UTR
PITPNM3	NM_001165966	PITPNM family member 3	1	0	0	1	0	0	0	0	eca-miR-133a	> -0.01	0.88		Sites in UTR
SLC6A6	NM_001134367	solute carrier family 6 (neurotransmitter transporter, taurine), member 6	1	0	0	1	0	0	0	0	eca-miR-133a	> -0.01	0.87		Sites in UTR
MKL2	NM_014048	MKL/myocardin-like 2	1	0	0	1	0	0	0	0	eca-miR-133a	> -0.01	0.86		Sites in UTR
NMT1	NM_021079	N-myristoyltransferase 1	1	0	0	1	0	0	0	0	eca-miR-133a	> -0.01	0.86		Sites in UTR
ESYT2	NM_020728	extended synaptotagmin-like protein 2	1	0	0	1	0	0	0	0	eca-miR-133a	> -0.01	0.85		Sites in UTR
ILDR2	NM_199351	immunoglobulin-like domain containing receptor 2	1	0	0	1	0	0	0	0	eca-miR-133a	> -0.01	0.85		Sites in UTR
PGAP1	NM_024989	post-GPI attachment to proteins 1	1	0	0	1	0	0	0	0	eca-miR-133a	> -0.01	0.84		Sites in UTR
PSD3	NM_015310	pleckstrin and Sec7 domain containing 3	1	0	0	1	0	0	0	0	eca-miR-133a	> -0.01	0.84		Sites in UTR
KCNA1	NM_000217	potassium voltage-gated channel, shaker-related subfamily, member 1 (episodic ataxia with myokymia)	1	0	0	1	0	0	0	0	eca-miR-133a	> -0.01	0.82		Sites in UTR
RICTOR	NM_152756	RPTOR independent companion of MTOR, complex 2	1	0	0	1	0	0	0	0	eca-miR-133a	> -0.01	0.82		Sites in UTR
GDF11	NM_005811	growth differentiation factor 11	1	0	0	1	0	0	0	0	eca-miR-133a	> -0.01	0.78		Sites in UTR
NFIA	NM_001134673	nuclear factor I/A	1	0	0	1	0	0	0	0	eca-miR-133a	> -0.01	0.76		Sites in UTR
NFIB	NM_001190737	nuclear factor I/B	1	0	0	1	0	0	0	0	eca-miR-133a	> -0.01	0.76		Sites in UTR
FOXP1	NM_032682	forkhead box P1	1	0	0	1	0	0	0	0	eca-miR-133a	> -0.01	0.75		Sites in UTR
CSNK1G1	NM_022048	casein kinase 1, gamma 1	1	0	0	1	0	0	0	0	eca-miR-133a	> -0.01	0.72		Sites in UTR
GIGYF1	NM_022574	GRB10 interacting GYF protein 1	1	0	0	1	0	0	0	0	eca-miR-133a	> -0.01	0.71		Sites in UTR
MFAP3L	NM_001009554	microfibrillar-associated protein 3-like	1	0	0	1	0	0	0	0	eca-miR-133a	> -0.01	0.67		Sites in UTR
XYLT1	NM_022166	xylosyltransferase I	1	0	0	1	0	0	0	0	eca-miR-133a	> -0.01	0.61		Sites in UTR
SNX1	NM_003099	sorting nexin 1	1	0	1	0	0	0	0	0	eca-miR-133a	N/A	0.85		Sites in UTR
CHP	NM_007236	calcium binding protein P22	1	0	0	1	0	0	0	0	eca-miR-133a	N/A	0.82		Sites in UTR
GALNT1	NM_020474	UDP-N-acetyl-alpha-D-galactosamine:polypeptide N-acetylgalactosaminyltransferase 1 (GalNAc-T1)	1	0	0	1	0	0	0	0	eca-miR-133a	N/A	0.63		Sites in UTR
TMEM123	NM_052932	transmembrane protein 123	1	0	1	0	0	0	0	0	eca-miR-133a	N/A	0.49		Sites in UTR
ATG14	NM_014924	ATG14 autophagy related 14 homolog (S. cerevisiae)	1	1	0	0	0	0	0	0	eca-miR-133a	N/A	< 0.1		Sites in UTR

## Sheet: miR-142-3p
Human ortholog of target gene	Representative transcript	Gene name	Conserved sites				Poorly conserved sites				Repre- sentative miRNA	Total context+ score	Aggregate PCT	Previous TargetScan publication(s)	Links to sites in UTRs
			total	8mer	7mer-m8	7mer-1A	total	8mer	7mer-m8	7mer-1A
BOD1	NM_001159651	biorientation of chromosomes in cell division 1	2	2	0	0	0	0	0	0	eca-miR-142-3p	-0.69	0.96		Sites in UTR
BOD1	NM_138369	biorientation of chromosomes in cell division 1	2	2	0	0	0	0	0	0	eca-miR-142-3p	-0.68	0.96		Sites in UTR
PRLR	NM_000949	prolactin receptor	1	1	0	0	1	0	1	0	eca-miR-142-3p	-0.65	0.62		Sites in UTR
PRLR	NM_001204314	prolactin receptor	1	1	0	0	1	0	1	0	eca-miR-142-3p	-0.65	0.62		Sites in UTR
C20orf194	NM_001009984	chromosome 20 open reading frame 194	2	0	2	0	0	0	0	0	eca-miR-142-3p	-0.62	0.97		Sites in UTR
FAM114A1	NM_138389	family with sequence similarity 114, member A1	2	1	1	0	0	0	0	0	eca-miR-142-3p	-0.57	0.97		Sites in UTR
MYLK	NM_053025	myosin light chain kinase	1	1	0	0	1	0	0	1	eca-miR-142-3p	-0.56	0.83		Sites in UTR
MYLK	NM_053026	myosin light chain kinase	1	1	0	0	1	0	0	1	eca-miR-142-3p	-0.56	0.83		Sites in UTR
MYLK	NM_053027	myosin light chain kinase	1	1	0	0	1	0	0	1	eca-miR-142-3p	-0.56	0.83		Sites in UTR
MYLK	NM_053028	myosin light chain kinase	1	1	0	0	1	0	0	1	eca-miR-142-3p	-0.56	0.83		Sites in UTR
MYLK	NM_053031	myosin light chain kinase	1	1	0	0	1	0	0	1	eca-miR-142-3p	-0.56	0.83		Sites in UTR
MYLK	NM_053032	myosin light chain kinase	1	1	0	0	1	0	0	1	eca-miR-142-3p	-0.56	0.83		Sites in UTR
FYCO1	NM_024513	FYVE and coiled-coil domain containing 1	1	0	1	0	2	0	1	1	eca-miR-142-3p	-0.55	0.83		Sites in UTR
WWTR1	NM_001168278	WW domain containing transcription regulator 1	1	1	0	0	1	1	0	0	eca-miR-142-3p	-0.55	0.83		Sites in UTR
WWTR1	NM_001168280	WW domain containing transcription regulator 1	1	1	0	0	1	1	0	0	eca-miR-142-3p	-0.55	0.83		Sites in UTR
WWTR1	NM_015472	WW domain containing transcription regulator 1	1	1	0	0	1	1	0	0	eca-miR-142-3p	-0.55	0.83		Sites in UTR
C10orf18	NM_017782	chromosome 10 open reading frame 18	1	1	0	0	1	0	0	1	eca-miR-142-3p	-0.53	0.91		Sites in UTR
STX12	NM_177424	syntaxin 12	1	1	0	0	1	0	1	0	eca-miR-142-3p	-0.50	0.73		Sites in UTR
AFF2	NM_001169122	AF4/FMR2 family, member 2	1	1	0	0	1	0	1	0	eca-miR-142-3p	-0.49	0.70		Sites in UTR
AFF2	NM_001169123	AF4/FMR2 family, member 2	1	1	0	0	1	0	1	0	eca-miR-142-3p	-0.49	0.70		Sites in UTR
AFF2	NM_001169124	AF4/FMR2 family, member 2	1	1	0	0	1	0	1	0	eca-miR-142-3p	-0.49	0.70		Sites in UTR
AFF2	NM_001169125	AF4/FMR2 family, member 2	1	1	0	0	1	0	1	0	eca-miR-142-3p	-0.49	0.70		Sites in UTR
AFF2	NM_001170628	AF4/FMR2 family, member 2	1	1	0	0	1	0	1	0	eca-miR-142-3p	-0.49	0.70		Sites in UTR
AFF2	NM_002025	AF4/FMR2 family, member 2	1	1	0	0	1	0	1	0	eca-miR-142-3p	-0.49	0.70		Sites in UTR
ASH1L	NM_018489	ash1 (absent, small, or homeotic)-like (Drosophila)	4	0	2	2	0	0	0	0	eca-miR-142-3p	-0.48	> 0.99		Sites in UTR
ATF7IP	NM_018179	activating transcription factor 7 interacting protein	1	1	0	0	0	0	0	0	eca-miR-142-3p	-0.48	0.83		Sites in UTR
HEATR5A	NM_015473	HEAT repeat containing 5A	1	1	0	0	0	0	0	0	eca-miR-142-3p	-0.48	0.48		Sites in UTR
RERE	NM_001042681	arginine-glutamic acid dipeptide (RE) repeats	1	1	0	0	0	0	0	0	eca-miR-142-3p	-0.46	0.83		Sites in UTR
RERE	NM_001042682	arginine-glutamic acid dipeptide (RE) repeats	1	1	0	0	0	0	0	0	eca-miR-142-3p	-0.46	0.83		Sites in UTR
RERE	NM_012102	arginine-glutamic acid dipeptide (RE) repeats	1	1	0	0	0	0	0	0	eca-miR-142-3p	-0.46	0.83		Sites in UTR
C5orf51	NM_175921	chromosome 5 open reading frame 51	1	1	0	0	0	0	0	0	eca-miR-142-3p	-0.46	0.85		Sites in UTR
UTRN	NM_007124	utrophin	1	1	0	0	0	0	0	0	eca-miR-142-3p	-0.45	0.73		Sites in UTR
LCOR	NM_001170765	ligand dependent nuclear receptor corepressor	3	0	2	1	0	0	0	0	eca-miR-142-3p	-0.44	0.98		Sites in UTR
LCOR	NM_032440	ligand dependent nuclear receptor corepressor	3	0	2	1	0	0	0	0	eca-miR-142-3p	-0.44	0.98		Sites in UTR
RICTOR	NM_152756	RPTOR independent companion of MTOR, complex 2	3	0	2	1	1	0	0	1	eca-miR-142-3p	-0.43	> 0.99		Sites in UTR
PSRC1	NM_001032291	proline/serine-rich coiled-coil 1	1	1	0	0	0	0	0	0	eca-miR-142-3p	-0.43	0.54		Sites in UTR
PSRC1	NM_032636	proline/serine-rich coiled-coil 1	1	1	0	0	0	0	0	0	eca-miR-142-3p	-0.43	0.54		Sites in UTR
RAB2A	NM_001242644	RAB2A, member RAS oncogene family	1	1	0	0	0	0	0	0	eca-miR-142-3p	-0.42	0.83		Sites in UTR
RAB2A	NM_002865	RAB2A, member RAS oncogene family	1	1	0	0	0	0	0	0	eca-miR-142-3p	-0.42	0.83		Sites in UTR
RHOBTB3	NM_014899	Rho-related BTB domain containing 3	1	1	0	0	0	0	0	0	eca-miR-142-3p	-0.42	0.82		Sites in UTR
TMEM59	NM_004872	transmembrane protein 59	1	1	0	0	0	0	0	0	eca-miR-142-3p	-0.42	0.49		Sites in UTR
ARNTL	NM_001030272	aryl hydrocarbon receptor nuclear translocator-like	1	1	0	0	1	1	0	0	eca-miR-142-3p	-0.42	0.79		Sites in UTR
ARNTL	NM_001030273	aryl hydrocarbon receptor nuclear translocator-like	1	1	0	0	1	1	0	0	eca-miR-142-3p	-0.42	0.79		Sites in UTR
ARNTL	NM_001178	aryl hydrocarbon receptor nuclear translocator-like	1	1	0	0	1	1	0	0	eca-miR-142-3p	-0.42	0.79		Sites in UTR
RLF	NM_012421	rearranged L-myc fusion	1	1	0	0	0	0	0	0	eca-miR-142-3p	-0.42	0.80		Sites in UTR
C4orf32	NM_152400	chromosome 4 open reading frame 32	1	0	1	0	1	0	0	1	eca-miR-142-3p	-0.42	0.58		Sites in UTR
WASL	NM_003941	Wiskott-Aldrich syndrome-like	1	0	1	0	1	0	0	1	eca-miR-142-3p	-0.41	0.74		Sites in UTR
INPP5F	NM_014937	inositol polyphosphate-5-phosphatase F	1	1	0	0	0	0	0	0	eca-miR-142-3p	-0.41	0.57		Sites in UTR
ROCK2	NM_004850	Rho-associated, coiled-coil containing protein kinase 2	1	1	0	0	1	0	0	1	eca-miR-142-3p	-0.41	0.61		Sites in UTR
ATP2A2	NM_170665	ATPase, Ca++ transporting, cardiac muscle, slow twitch 2	1	1	0	0	1	0	1	0	eca-miR-142-3p	-0.41	0.31		Sites in UTR
EHF	NM_001206615	ets homologous factor	1	1	0	0	1	0	0	1	eca-miR-142-3p	-0.40	0.83		Sites in UTR
EHF	NM_001206616	ets homologous factor	1	1	0	0	1	0	0	1	eca-miR-142-3p	-0.40	0.83		Sites in UTR
EHF	NM_012153	ets homologous factor	1	1	0	0	1	0	0	1	eca-miR-142-3p	-0.40	0.83		Sites in UTR
ROD1	NM_001163788	ROD1 regulator of differentiation 1 (S. pombe)	1	1	0	0	0	0	0	0	eca-miR-142-3p	-0.40	0.36		Sites in UTR
ROD1	NM_001163790	ROD1 regulator of differentiation 1 (S. pombe)	1	1	0	0	0	0	0	0	eca-miR-142-3p	-0.40	0.36		Sites in UTR
ROD1	NM_005156	ROD1 regulator of differentiation 1 (S. pombe)	1	1	0	0	0	0	0	0	eca-miR-142-3p	-0.40	0.36		Sites in UTR
DCUN1D4	NM_001040402	DCN1, defective in cullin neddylation 1, domain containing 4 (S. cerevisiae)	1	1	0	0	0	0	0	0	eca-miR-142-3p	-0.40	0.86		Sites in UTR
DCUN1D4	NM_015115	DCN1, defective in cullin neddylation 1, domain containing 4 (S. cerevisiae)	1	1	0	0	0	0	0	0	eca-miR-142-3p	-0.40	0.86		Sites in UTR
SLC35F5	NM_025181	solute carrier family 35, member F5	1	1	0	0	0	0	0	0	eca-miR-142-3p	-0.40	0.74		Sites in UTR
CISD2	NM_001008388	CDGSH iron sulfur domain 2	1	0	1	0	1	0	0	1	eca-miR-142-3p	-0.40	0.79		Sites in UTR
ANKRD11	NM_013275	ankyrin repeat domain 11	1	1	0	0	0	0	0	0	eca-miR-142-3p	-0.39	0.87		Sites in UTR
ATP2A2	NM_001681	ATPase, Ca++ transporting, cardiac muscle, slow twitch 2	1	1	0	0	0	0	0	0	eca-miR-142-3p	-0.39	0.31		Sites in UTR
ZNF217	NM_006526	zinc finger protein 217	1	1	0	0	0	0	0	0	eca-miR-142-3p	-0.39	0.87		Sites in UTR
APC	NM_000038	adenomatous polyposis coli	1	1	0	0	0	0	0	0	eca-miR-142-3p	-0.39	0.83		Sites in UTR
APC	NM_001127510	adenomatous polyposis coli	1	1	0	0	0	0	0	0	eca-miR-142-3p	-0.39	0.83		Sites in UTR
APC	NM_001127511	adenomatous polyposis coli	1	1	0	0	0	0	0	0	eca-miR-142-3p	-0.39	0.83		Sites in UTR
KDELR2	NM_001100603	KDEL (Lys-Asp-Glu-Leu) endoplasmic reticulum protein retention receptor 2	1	1	0	0	1	0	0	1	eca-miR-142-3p	-0.39	0.70		Sites in UTR
C9orf72	NM_018325	chromosome 9 open reading frame 72	1	1	0	0	0	0	0	0	eca-miR-142-3p	-0.39	0.77		Sites in UTR
SLC1A3	NM_001166695	solute carrier family 1 (glial high affinity glutamate transporter), member 3	1	1	0	0	0	0	0	0	eca-miR-142-3p	-0.39	0.63		Sites in UTR
SLC1A3	NM_004172	solute carrier family 1 (glial high affinity glutamate transporter), member 3	1	1	0	0	0	0	0	0	eca-miR-142-3p	-0.39	0.63		Sites in UTR
ZEB2	NM_001171653	zinc finger E-box binding homeobox 2	2	1	0	1	2	0	0	2	eca-miR-142-3p	-0.39	0.88		Sites in UTR
ZEB2	NM_014795	zinc finger E-box binding homeobox 2	2	1	0	1	2	0	0	2	eca-miR-142-3p	-0.39	0.88		Sites in UTR
ITGB8	NM_002214	integrin, beta 8	2	1	1	0	1	0	0	1	eca-miR-142-3p	-0.39	0.99		Sites in UTR
TWF1	NM_001242397	twinfilin, actin-binding protein, homolog 1 (Drosophila)	1	1	0	0	0	0	0	0	eca-miR-142-3p	-0.39	0.73		Sites in UTR
TWF1	NM_002822	twinfilin, actin-binding protein, homolog 1 (Drosophila)	1	1	0	0	0	0	0	0	eca-miR-142-3p	-0.39	0.73		Sites in UTR
PTPN23	NM_015466	protein tyrosine phosphatase, non-receptor type 23	1	1	0	0	0	0	0	0	eca-miR-142-3p	-0.38	0.86		Sites in UTR
CXorf23	NM_198279	chromosome X open reading frame 23	1	1	0	0	0	0	0	0	eca-miR-142-3p	-0.38	0.81		Sites in UTR
SP8	NM_182700	Sp8 transcription factor	1	1	0	0	0	0	0	0	eca-miR-142-3p	-0.38	0.31		Sites in UTR
SP8	NM_198956	Sp8 transcription factor	1	1	0	0	0	0	0	0	eca-miR-142-3p	-0.38	0.31		Sites in UTR
ZNF831	NM_178457	zinc finger protein 831	1	1	0	0	2	0	2	0	eca-miR-142-3p	-0.38	0.80		Sites in UTR
C5orf24	NM_001135586	chromosome 5 open reading frame 24	1	1	0	0	1	0	0	1	eca-miR-142-3p	-0.38	0.22		Sites in UTR
C5orf24	NM_152409	chromosome 5 open reading frame 24	1	1	0	0	1	0	0	1	eca-miR-142-3p	-0.38	0.22		Sites in UTR
KIAA1244	NM_020340	KIAA1244	1	1	0	0	1	0	0	1	eca-miR-142-3p	-0.38	0.20		Sites in UTR
CPEB2	NM_001177381	cytoplasmic polyadenylation element binding protein 2	1	1	0	0	0	0	0	0	eca-miR-142-3p	-0.38	0.78		Sites in UTR
CPEB2	NM_001177382	cytoplasmic polyadenylation element binding protein 2	1	1	0	0	0	0	0	0	eca-miR-142-3p	-0.38	0.78		Sites in UTR
CPEB2	NM_001177383	cytoplasmic polyadenylation element binding protein 2	1	1	0	0	0	0	0	0	eca-miR-142-3p	-0.38	0.78		Sites in UTR
CPEB2	NM_001177384	cytoplasmic polyadenylation element binding protein 2	1	1	0	0	0	0	0	0	eca-miR-142-3p	-0.38	0.78		Sites in UTR
CPEB2	NM_182485	cytoplasmic polyadenylation element binding protein 2	1	1	0	0	0	0	0	0	eca-miR-142-3p	-0.38	0.78		Sites in UTR
CPEB2	NM_182646	cytoplasmic polyadenylation element binding protein 2	1	1	0	0	0	0	0	0	eca-miR-142-3p	-0.38	0.78		Sites in UTR
TCEB3	NM_003198	transcription elongation factor B (SIII), polypeptide 3 (110kDa, elongin A)	1	1	0	0	0	0	0	0	eca-miR-142-3p	-0.37	0.83		Sites in UTR
PUM1	NM_001020658	pumilio homolog 1 (Drosophila)	1	1	0	0	0	0	0	0	eca-miR-142-3p	-0.37	0.60		Sites in UTR
PUM1	NM_014676	pumilio homolog 1 (Drosophila)	1	1	0	0	0	0	0	0	eca-miR-142-3p	-0.37	0.60		Sites in UTR
TNKS	NM_003747	tankyrase, TRF1-interacting ankyrin-related ADP-ribose polymerase	1	1	0	0	1	0	1	0	eca-miR-142-3p	-0.36	0.83		Sites in UTR
RAB3A	NM_002866	RAB3A, member RAS oncogene family	1	1	0	0	0	0	0	0	eca-miR-142-3p	-0.36	0.71		Sites in UTR
PSIP1	NM_021144	PC4 and SFRS1 interacting protein 1	1	1	0	0	0	0	0	0	eca-miR-142-3p	-0.35	0.74		Sites in UTR
RAB14	NM_016322	RAB14, member RAS oncogene family	1	1	0	0	1	0	1	0	eca-miR-142-3p	-0.35	0.81		Sites in UTR
MANBAL	NM_001003897	mannosidase, beta A, lysosomal-like	1	1	0	0	0	0	0	0	eca-miR-142-3p	-0.35	0.38		Sites in UTR
MANBAL	NM_022077	mannosidase, beta A, lysosomal-like	1	1	0	0	0	0	0	0	eca-miR-142-3p	-0.35	0.38		Sites in UTR
STRN3	NM_001083893	striatin, calmodulin binding protein 3	1	1	0	0	0	0	0	0	eca-miR-142-3p	-0.35	0.77		Sites in UTR
STRN3	NM_014574	striatin, calmodulin binding protein 3	1	1	0	0	0	0	0	0	eca-miR-142-3p	-0.35	0.77		Sites in UTR
AKT1S1	NM_001098632	AKT1 substrate 1 (proline-rich)	2	1	1	0	0	0	0	0	eca-miR-142-3p	-0.35	0.88		Sites in UTR
AKT1S1	NM_001098633	AKT1 substrate 1 (proline-rich)	2	1	1	0	0	0	0	0	eca-miR-142-3p	-0.35	0.88		Sites in UTR
AKT1S1	NM_032375	AKT1 substrate 1 (proline-rich)	2	1	1	0	0	0	0	0	eca-miR-142-3p	-0.35	0.88		Sites in UTR
TARDBP	NM_007375	TAR DNA binding protein	1	1	0	0	0	0	0	0	eca-miR-142-3p	-0.35	0.67		Sites in UTR
KDELR2	NM_006854	KDEL (Lys-Asp-Glu-Leu) endoplasmic reticulum protein retention receptor 2	1	1	0	0	1	0	0	1	eca-miR-142-3p	-0.34	0.70		Sites in UTR
TPM4	NM_001145160	tropomyosin 4	1	0	1	0	1	1	0	0	eca-miR-142-3p	-0.34	0.83		Sites in UTR
TPM4	NM_003290	tropomyosin 4	1	0	1	0	1	1	0	0	eca-miR-142-3p	-0.34	0.83		Sites in UTR
TAB2	NM_015093	TGF-beta activated kinase 1/MAP3K7 binding protein 2	1	1	0	0	0	0	0	0	eca-miR-142-3p	-0.34	0.79		Sites in UTR
NR2F6	NM_005234	nuclear receptor subfamily 2, group F, member 6	1	1	0	0	0	0	0	0	eca-miR-142-3p	-0.34	0.78		Sites in UTR
PGM1	NM_001172818	phosphoglucomutase 1	1	1	0	0	0	0	0	0	eca-miR-142-3p	-0.34	0.49		Sites in UTR
PGM1	NM_001172819	phosphoglucomutase 1	1	1	0	0	0	0	0	0	eca-miR-142-3p	-0.34	0.49		Sites in UTR
PGM1	NM_002633	phosphoglucomutase 1	1	1	0	0	0	0	0	0	eca-miR-142-3p	-0.34	0.49		Sites in UTR
TSEN34	NM_001077446	tRNA splicing endonuclease 34 homolog (S. cerevisiae)	1	1	0	0	0	0	0	0	eca-miR-142-3p	-0.34	0.59		Sites in UTR
TSEN34	NM_024075	tRNA splicing endonuclease 34 homolog (S. cerevisiae)	1	1	0	0	0	0	0	0	eca-miR-142-3p	-0.34	0.59		Sites in UTR
SIK2	NM_015191	salt-inducible kinase 2	1	0	1	0	1	0	0	1	eca-miR-142-3p	-0.33	0.83		Sites in UTR
NKX2-3	NM_145285	NK2 homeobox 3	1	1	0	0	0	0	0	0	eca-miR-142-3p	-0.33	0.74		Sites in UTR
ITGAV	NM_001144999	integrin, alpha V (vitronectin receptor, alpha polypeptide, antigen CD51)	1	1	0	0	0	0	0	0	eca-miR-142-3p	-0.33	0.87		Sites in UTR
ITGAV	NM_001145000	integrin, alpha V (vitronectin receptor, alpha polypeptide, antigen CD51)	1	1	0	0	0	0	0	0	eca-miR-142-3p	-0.33	0.87		Sites in UTR
ITGAV	NM_002210	integrin, alpha V (vitronectin receptor, alpha polypeptide, antigen CD51)	1	1	0	0	0	0	0	0	eca-miR-142-3p	-0.33	0.87		Sites in UTR
FMNL2	NM_052905	formin-like 2	1	0	1	0	0	0	0	0	eca-miR-142-3p	-0.33	0.70		Sites in UTR
HECTD1	NM_015382	HECT domain containing 1	1	1	0	0	0	0	0	0	eca-miR-142-3p	-0.33	0.80		Sites in UTR
PATZ1	NM_014323	POZ (BTB) and AT hook containing zinc finger 1	1	1	0	0	0	0	0	0	eca-miR-142-3p	-0.33	0.62		Sites in UTR
PATZ1	NM_032050	POZ (BTB) and AT hook containing zinc finger 1	1	1	0	0	0	0	0	0	eca-miR-142-3p	-0.33	0.62		Sites in UTR
LRRC32	NM_001128922	leucine rich repeat containing 32	1	1	0	0	0	0	0	0	eca-miR-142-3p	-0.33	0.83		Sites in UTR
LRRC32	NM_005512	leucine rich repeat containing 32	1	1	0	0	0	0	0	0	eca-miR-142-3p	-0.33	0.83		Sites in UTR
DIRC2	NM_032839	disrupted in renal carcinoma 2	1	1	0	0	0	0	0	0	eca-miR-142-3p	-0.32	0.83		Sites in UTR
SH2B1	NM_001145795	SH2B adaptor protein 1	1	1	0	0	0	0	0	0	eca-miR-142-3p	-0.32	0.62		Sites in UTR
ZCCHC14	NM_015144	zinc finger, CCHC domain containing 14	2	2	0	0	0	0	0	0	eca-miR-142-3p	-0.32	0.90		Sites in UTR
TGFBR1	NM_001130916	transforming growth factor, beta receptor 1	1	1	0	0	0	0	0	0	eca-miR-142-3p	-0.32	0.86		Sites in UTR
TGFBR1	NM_004612	transforming growth factor, beta receptor 1	1	1	0	0	0	0	0	0	eca-miR-142-3p	-0.32	0.86		Sites in UTR
NSF	NM_006178	N-ethylmaleimide-sensitive factor	1	1	0	0	0	0	0	0	eca-miR-142-3p	-0.32	0.65		Sites in UTR
MYH10	NM_005964	myosin, heavy chain 10, non-muscle	1	1	0	0	0	0	0	0	eca-miR-142-3p	-0.31	0.85		Sites in UTR
TMEM200B	NM_001003682	transmembrane protein 200B	1	1	0	0	0	0	0	0	eca-miR-142-3p	-0.31	0.81		Sites in UTR
TMEM200B	NM_001171868	transmembrane protein 200B	1	1	0	0	0	0	0	0	eca-miR-142-3p	-0.31	0.81		Sites in UTR
SH2B1	NM_001145796	SH2B adaptor protein 1	1	1	0	0	0	0	0	0	eca-miR-142-3p	-0.31	0.62		Sites in UTR
SH2B1	NM_001145797	SH2B adaptor protein 1	1	1	0	0	0	0	0	0	eca-miR-142-3p	-0.31	0.62		Sites in UTR
SH2B1	NM_001145812	SH2B adaptor protein 1	1	1	0	0	0	0	0	0	eca-miR-142-3p	-0.31	0.62		Sites in UTR
SH2B1	NM_015503	SH2B adaptor protein 1	1	1	0	0	0	0	0	0	eca-miR-142-3p	-0.31	0.62		Sites in UTR
SMG1	NM_015092	smg-1 homolog, phosphatidylinositol 3-kinase-related kinase (C. elegans)	1	1	0	0	0	0	0	0	eca-miR-142-3p	-0.31	0.80		Sites in UTR
C1orf9	NM_014283	chromosome 1 open reading frame 9	1	1	0	0	0	0	0	0	eca-miR-142-3p	-0.31	0.63		Sites in UTR
C1orf9	NM_016227	chromosome 1 open reading frame 9	1	1	0	0	0	0	0	0	eca-miR-142-3p	-0.31	0.63		Sites in UTR
MAP3K11	NM_002419	mitogen-activated protein kinase kinase kinase 11	1	1	0	0	0	0	0	0	eca-miR-142-3p	-0.31	0.83		Sites in UTR
RAC1	NM_006908	ras-related C3 botulinum toxin substrate 1 (rho family, small GTP binding protein Rac1)	1	1	0	0	0	0	0	0	eca-miR-142-3p	-0.31	0.72		Sites in UTR
RAC1	NM_018890	ras-related C3 botulinum toxin substrate 1 (rho family, small GTP binding protein Rac1)	1	1	0	0	0	0	0	0	eca-miR-142-3p	-0.31	0.72		Sites in UTR
IRAK1	NM_001025242	interleukin-1 receptor-associated kinase 1	1	1	0	0	0	0	0	0	eca-miR-142-3p	-0.31	0.87		Sites in UTR
IRAK1	NM_001025243	interleukin-1 receptor-associated kinase 1	1	1	0	0	0	0	0	0	eca-miR-142-3p	-0.31	0.87		Sites in UTR
IRAK1	NM_001569	interleukin-1 receptor-associated kinase 1	1	1	0	0	0	0	0	0	eca-miR-142-3p	-0.31	0.87		Sites in UTR
BRWD3	NM_153252	bromodomain and WD repeat domain containing 3	1	1	0	0	0	0	0	0	eca-miR-142-3p	-0.31	0.87		Sites in UTR
GNAQ	NM_002072	guanine nucleotide binding protein (G protein), q polypeptide	1	1	0	0	0	0	0	0	eca-miR-142-3p	-0.31	0.85		Sites in UTR
ITPKA	NM_002220	inositol-trisphosphate 3-kinase A	1	1	0	0	0	0	0	0	eca-miR-142-3p	-0.31	0.78		Sites in UTR
USP6NL	NM_001080491	USP6 N-terminal like	1	1	0	0	0	0	0	0	eca-miR-142-3p	-0.31	0.73		Sites in UTR
USP6NL	NM_014688	USP6 N-terminal like	1	1	0	0	0	0	0	0	eca-miR-142-3p	-0.31	0.73		Sites in UTR
LRRC68	NM_019121	leucine rich repeat containing 68	2	1	0	1	0	0	0	0	eca-miR-142-3p	-0.30	0.93		Sites in UTR
CASK	NM_001126054	calcium/calmodulin-dependent serine protein kinase (MAGUK family)	1	1	0	0	0	0	0	0	eca-miR-142-3p	-0.30	0.87		Sites in UTR
CASK	NM_001126055	calcium/calmodulin-dependent serine protein kinase (MAGUK family)	1	1	0	0	0	0	0	0	eca-miR-142-3p	-0.30	0.87		Sites in UTR
CASK	NM_003688	calcium/calmodulin-dependent serine protein kinase (MAGUK family)	1	1	0	0	0	0	0	0	eca-miR-142-3p	-0.30	0.87		Sites in UTR
KIF5B	NM_004521	kinesin family member 5B	1	1	0	0	0	0	0	0	eca-miR-142-3p	-0.30	0.76		Sites in UTR
INPP5A	NM_005539	inositol polyphosphate-5-phosphatase, 40kDa	1	1	0	0	0	0	0	0	eca-miR-142-3p	-0.30	0.83		Sites in UTR
TEX2	NM_018469	testis expressed 2	1	1	0	0	0	0	0	0	eca-miR-142-3p	-0.30	0.50		Sites in UTR
BACH2	NM_001170794	BTB and CNC homology 1, basic leucine zipper transcription factor 2	1	1	0	0	1	0	0	1	eca-miR-142-3p	-0.30	0.87		Sites in UTR
BACH2	NM_021813	BTB and CNC homology 1, basic leucine zipper transcription factor 2	1	1	0	0	1	0	0	1	eca-miR-142-3p	-0.30	0.87		Sites in UTR
SAMD12	NM_001101676	sterile alpha motif domain containing 12	1	1	0	0	1	0	1	0	eca-miR-142-3p	-0.30	0.39		Sites in UTR
CLIC4	NM_013943	chloride intracellular channel 4	1	1	0	0	1	0	0	1	eca-miR-142-3p	-0.30	0.82		Sites in UTR
TMEM55B	NM_001100814	transmembrane protein 55B	1	1	0	0	0	0	0	0	eca-miR-142-3p	-0.29	0.76		Sites in UTR
TMEM55B	NM_144568	transmembrane protein 55B	1	1	0	0	0	0	0	0	eca-miR-142-3p	-0.29	0.76		Sites in UTR
MORF4L2	NM_001142418	mortality factor 4 like 2	1	1	0	0	0	0	0	0	eca-miR-142-3p	-0.29	0.85		Sites in UTR
MORF4L2	NM_001142419	mortality factor 4 like 2	1	1	0	0	0	0	0	0	eca-miR-142-3p	-0.29	0.85		Sites in UTR
MORF4L2	NM_001142420	mortality factor 4 like 2	1	1	0	0	0	0	0	0	eca-miR-142-3p	-0.29	0.85		Sites in UTR
MORF4L2	NM_001142421	mortality factor 4 like 2	1	1	0	0	0	0	0	0	eca-miR-142-3p	-0.29	0.85		Sites in UTR
MORF4L2	NM_001142422	mortality factor 4 like 2	1	1	0	0	0	0	0	0	eca-miR-142-3p	-0.29	0.85		Sites in UTR
MORF4L2	NM_001142423	mortality factor 4 like 2	1	1	0	0	0	0	0	0	eca-miR-142-3p	-0.29	0.85		Sites in UTR
MORF4L2	NM_001142424	mortality factor 4 like 2	1	1	0	0	0	0	0	0	eca-miR-142-3p	-0.29	0.85		Sites in UTR
MORF4L2	NM_001142425	mortality factor 4 like 2	1	1	0	0	0	0	0	0	eca-miR-142-3p	-0.29	0.85		Sites in UTR
MORF4L2	NM_001142426	mortality factor 4 like 2	1	1	0	0	0	0	0	0	eca-miR-142-3p	-0.29	0.85		Sites in UTR
MORF4L2	NM_001142427	mortality factor 4 like 2	1	1	0	0	0	0	0	0	eca-miR-142-3p	-0.29	0.85		Sites in UTR
MORF4L2	NM_001142428	mortality factor 4 like 2	1	1	0	0	0	0	0	0	eca-miR-142-3p	-0.29	0.85		Sites in UTR
MORF4L2	NM_001142429	mortality factor 4 like 2	1	1	0	0	0	0	0	0	eca-miR-142-3p	-0.29	0.85		Sites in UTR
MORF4L2	NM_001142430	mortality factor 4 like 2	1	1	0	0	0	0	0	0	eca-miR-142-3p	-0.29	0.85		Sites in UTR
MORF4L2	NM_001142431	mortality factor 4 like 2	1	1	0	0	0	0	0	0	eca-miR-142-3p	-0.29	0.85		Sites in UTR
MORF4L2	NM_001142432	mortality factor 4 like 2	1	1	0	0	0	0	0	0	eca-miR-142-3p	-0.29	0.85		Sites in UTR
MORF4L2	NM_012286	mortality factor 4 like 2	1	1	0	0	0	0	0	0	eca-miR-142-3p	-0.29	0.85		Sites in UTR
XPO1	NM_003400	exportin 1 (CRM1 homolog, yeast)	1	0	1	0	0	0	0	0	eca-miR-142-3p	-0.29	0.82		Sites in UTR
MARCKS	NM_002356	myristoylated alanine-rich protein kinase C substrate	1	1	0	0	0	0	0	0	eca-miR-142-3p	-0.29	0.53		Sites in UTR
EML4	NM_001145076	echinoderm microtubule associated protein like 4	2	0	2	0	0	0	0	0	eca-miR-142-3p	-0.29	0.96		Sites in UTR
EML4	NM_019063	echinoderm microtubule associated protein like 4	2	0	2	0	0	0	0	0	eca-miR-142-3p	-0.29	0.96		Sites in UTR
TMEM167B	NM_020141	transmembrane protein 167B	1	1	0	0	0	0	0	0	eca-miR-142-3p	-0.29	0.78		Sites in UTR
CCNT2	NM_058241	cyclin T2	1	1	0	0	0	0	0	0	eca-miR-142-3p	-0.29	0.84		Sites in UTR
CFL2	NM_021914	cofilin 2 (muscle)	1	0	1	0	1	0	0	1	eca-miR-142-3p	-0.28	0.68		Sites in UTR
CFL2	NM_138638	cofilin 2 (muscle)	1	0	1	0	1	0	0	1	eca-miR-142-3p	-0.28	0.68		Sites in UTR
BCLAF1	NM_001077440	BCL2-associated transcription factor 1	1	1	0	0	0	0	0	0	eca-miR-142-3p	-0.28	0.82		Sites in UTR
BCLAF1	NM_001077441	BCL2-associated transcription factor 1	1	1	0	0	0	0	0	0	eca-miR-142-3p	-0.28	0.82		Sites in UTR
BCLAF1	NM_014739	BCL2-associated transcription factor 1	1	1	0	0	0	0	0	0	eca-miR-142-3p	-0.28	0.82		Sites in UTR
RNF157	NM_052916	ring finger protein 157	1	1	0	0	1	0	0	1	eca-miR-142-3p	-0.28	0.73		Sites in UTR
RGL2	NM_004761	ral guanine nucleotide dissociation stimulator-like 2	1	0	1	0	0	0	0	0	eca-miR-142-3p	-0.28	0.82		Sites in UTR
ANKS1A	NM_015245	ankyrin repeat and sterile alpha motif domain containing 1A	2	1	0	1	0	0	0	0	eca-miR-142-3p	-0.28	0.94		Sites in UTR
ARID5B	NM_032199	AT rich interactive domain 5B (MRF1-like)	1	0	1	0	1	0	1	0	eca-miR-142-3p	-0.28	0.76		Sites in UTR
IER3	NM_003897	immediate early response 3	1	1	0	0	0	0	0	0	eca-miR-142-3p	-0.28	0.75		Sites in UTR
ZMYND8	NM_012408	zinc finger, MYND-type containing 8	1	1	0	0	0	0	0	0	eca-miR-142-3p	-0.28	0.83		Sites in UTR
ZMYND8	NM_183047	zinc finger, MYND-type containing 8	1	1	0	0	0	0	0	0	eca-miR-142-3p	-0.28	0.83		Sites in UTR
ZMYND8	NM_183048	zinc finger, MYND-type containing 8	1	1	0	0	0	0	0	0	eca-miR-142-3p	-0.28	0.83		Sites in UTR
LRRC1	NM_018214	leucine rich repeat containing 1	1	0	1	0	0	0	0	0	eca-miR-142-3p	-0.27	0.80		Sites in UTR
ADAMTS3	NM_014243	ADAM metallopeptidase with thrombospondin type 1 motif, 3	1	0	1	0	0	0	0	0	eca-miR-142-3p	-0.27	0.80		Sites in UTR
FNDC3A	NM_001079673	fibronectin type III domain containing 3A	1	0	1	0	0	0	0	0	eca-miR-142-3p	-0.27	0.81		Sites in UTR
FNDC3A	NM_014923	fibronectin type III domain containing 3A	1	0	1	0	0	0	0	0	eca-miR-142-3p	-0.27	0.81		Sites in UTR
CAPN6	NM_014289	calpain 6	1	1	0	0	0	0	0	0	eca-miR-142-3p	-0.27	0.57		Sites in UTR
STAM	NM_003473	signal transducing adaptor molecule (SH3 domain and ITAM motif) 1	1	1	0	0	0	0	0	0	eca-miR-142-3p	-0.27	0.87		Sites in UTR
RHEB	NM_005614	Ras homolog enriched in brain	1	0	1	0	0	0	0	0	eca-miR-142-3p	-0.27	0.83		Sites in UTR
CCNT2	NM_001241	cyclin T2	1	1	0	0	0	0	0	0	eca-miR-142-3p	-0.26	0.84		Sites in UTR
ARL1	NM_001177	ADP-ribosylation factor-like 1	1	0	1	0	0	0	0	0	eca-miR-142-3p	-0.26	0.83		Sites in UTR
FNTB	NM_002028	farnesyltransferase, CAAX box, beta	1	0	1	0	0	0	0	0	eca-miR-142-3p	-0.26	0.83		Sites in UTR
ANK3	NM_001149	ankyrin 3, node of Ranvier (ankyrin G)	1	1	0	0	1	1	0	0	eca-miR-142-3p	-0.26	0.83		Sites in UTR
ANK3	NM_001204403	ankyrin 3, node of Ranvier (ankyrin G)	1	1	0	0	1	1	0	0	eca-miR-142-3p	-0.26	0.83		Sites in UTR
ANK3	NM_001204404	ankyrin 3, node of Ranvier (ankyrin G)	1	1	0	0	1	1	0	0	eca-miR-142-3p	-0.26	0.83		Sites in UTR
ANK3	NM_020987	ankyrin 3, node of Ranvier (ankyrin G)	1	1	0	0	1	1	0	0	eca-miR-142-3p	-0.26	0.83		Sites in UTR
CHURC1-FNTB	NM_001202558	CHURC1-FNTB readthrough	1	0	1	0	0	0	0	0	eca-miR-142-3p	-0.26	0.83		Sites in UTR
CHURC1-FNTB	NM_001202559	CHURC1-FNTB readthrough	1	0	1	0	0	0	0	0	eca-miR-142-3p	-0.26	0.83		Sites in UTR
WIPF2	NM_133264	WAS/WASL interacting protein family, member 2	1	1	0	0	1	0	0	1	eca-miR-142-3p	-0.26	0.57		Sites in UTR
COPS7A	NM_001164093	COP9 constitutive photomorphogenic homolog subunit 7A (Arabidopsis)	1	1	0	0	0	0	0	0	eca-miR-142-3p	-0.26	0.42		Sites in UTR
COPS7A	NM_001164094	COP9 constitutive photomorphogenic homolog subunit 7A (Arabidopsis)	1	1	0	0	0	0	0	0	eca-miR-142-3p	-0.26	0.42		Sites in UTR
COPS7A	NM_001164095	COP9 constitutive photomorphogenic homolog subunit 7A (Arabidopsis)	1	1	0	0	0	0	0	0	eca-miR-142-3p	-0.26	0.42		Sites in UTR
COPS7A	NM_016319	COP9 constitutive photomorphogenic homolog subunit 7A (Arabidopsis)	1	1	0	0	0	0	0	0	eca-miR-142-3p	-0.26	0.42		Sites in UTR
KAT2B	NM_003884	K(lysine) acetyltransferase 2B	1	1	0	0	0	0	0	0	eca-miR-142-3p	-0.26	0.73		Sites in UTR
LPP	NM_001167671	LIM domain containing preferred translocation partner in lipoma	1	0	1	0	2	0	0	2	eca-miR-142-3p	-0.26	0.82		Sites in UTR
LPP	NM_001167672	LIM domain containing preferred translocation partner in lipoma	1	0	1	0	2	0	0	2	eca-miR-142-3p	-0.26	0.82		Sites in UTR
LPP	NM_005578	LIM domain containing preferred translocation partner in lipoma	1	0	1	0	2	0	0	2	eca-miR-142-3p	-0.26	0.82		Sites in UTR
CCNJ	NM_001134375	cyclin J	1	0	1	0	0	0	0	0	eca-miR-142-3p	-0.26	0.81		Sites in UTR
CCNJ	NM_001134376	cyclin J	1	0	1	0	0	0	0	0	eca-miR-142-3p	-0.26	0.81		Sites in UTR
CCNJ	NM_019084	cyclin J	1	0	1	0	0	0	0	0	eca-miR-142-3p	-0.26	0.81		Sites in UTR
MOCS1	NM_001075098	molybdenum cofactor synthesis 1	1	1	0	0	1	0	0	1	eca-miR-142-3p	-0.25	0.47		Sites in UTR
MOCS1	NM_005943	molybdenum cofactor synthesis 1	1	1	0	0	1	0	0	1	eca-miR-142-3p	-0.25	0.47		Sites in UTR
ARHGAP35	NM_004491	Rho GTPase activating protein 35	3	2	1	0	0	0	0	0	eca-miR-142-3p	-0.25	0.97		Sites in UTR
SYPL1	NM_006754	synaptophysin-like 1	1	0	1	0	0	0	0	0	eca-miR-142-3p	-0.25	0.80		Sites in UTR
SYPL1	NM_182715	synaptophysin-like 1	1	0	1	0	0	0	0	0	eca-miR-142-3p	-0.25	0.80		Sites in UTR
MGAT4A	NM_012214	mannosyl (alpha-1,3-)-glycoprotein beta-1,4-N-acetylglucosaminyltransferase, isozyme A	1	0	1	0	0	0	0	0	eca-miR-142-3p	-0.24	0.82		Sites in UTR
TBL1X	NM_001139466	transducin (beta)-like 1X-linked	1	1	0	0	0	0	0	0	eca-miR-142-3p	-0.24	0.87		Sites in UTR
TBL1X	NM_001139467	transducin (beta)-like 1X-linked	1	1	0	0	0	0	0	0	eca-miR-142-3p	-0.24	0.87		Sites in UTR
TBL1X	NM_001139468	transducin (beta)-like 1X-linked	1	1	0	0	0	0	0	0	eca-miR-142-3p	-0.24	0.87		Sites in UTR
TBL1X	NM_005647	transducin (beta)-like 1X-linked	1	1	0	0	0	0	0	0	eca-miR-142-3p	-0.24	0.87		Sites in UTR
C18orf25	NM_001008239	chromosome 18 open reading frame 25	1	0	1	0	0	0	0	0	eca-miR-142-3p	-0.24	0.83		Sites in UTR
C18orf25	NM_145055	chromosome 18 open reading frame 25	1	0	1	0	0	0	0	0	eca-miR-142-3p	-0.24	0.83		Sites in UTR
FOXO4	NM_001170931	forkhead box O4	1	1	0	0	0	0	0	0	eca-miR-142-3p	-0.24	0.85		Sites in UTR
FOXO4	NM_005938	forkhead box O4	1	1	0	0	0	0	0	0	eca-miR-142-3p	-0.24	0.85		Sites in UTR
SNX18	NM_001102575	sorting nexin 18	1	0	1	0	0	0	0	0	eca-miR-142-3p	-0.24	0.83		Sites in UTR
SLC36A1	NM_078483	solute carrier family 36 (proton/amino acid symporter), member 1	1	1	0	0	0	0	0	0	eca-miR-142-3p	-0.24	0.74		Sites in UTR
PGM3	NM_001199917	phosphoglucomutase 3	1	0	1	0	0	0	0	0	eca-miR-142-3p	-0.24	0.83		Sites in UTR
PGM3	NM_015599	phosphoglucomutase 3	1	0	1	0	0	0	0	0	eca-miR-142-3p	-0.24	0.83		Sites in UTR
FLVCR1	NM_014053	feline leukemia virus subgroup C cellular receptor 1	1	0	1	0	0	0	0	0	eca-miR-142-3p	-0.23	0.82		Sites in UTR
GHR	NM_000163	growth hormone receptor	1	1	0	0	0	0	0	0	eca-miR-142-3p	-0.23	0.30		Sites in UTR
GHR	NM_001242399	growth hormone receptor	1	1	0	0	0	0	0	0	eca-miR-142-3p	-0.23	0.30		Sites in UTR
GHR	NM_001242400	growth hormone receptor	1	1	0	0	0	0	0	0	eca-miR-142-3p	-0.23	0.30		Sites in UTR
GHR	NM_001242401	growth hormone receptor	1	1	0	0	0	0	0	0	eca-miR-142-3p	-0.23	0.30		Sites in UTR
GHR	NM_001242402	growth hormone receptor	1	1	0	0	0	0	0	0	eca-miR-142-3p	-0.23	0.30		Sites in UTR
GHR	NM_001242403	growth hormone receptor	1	1	0	0	0	0	0	0	eca-miR-142-3p	-0.23	0.30		Sites in UTR
GHR	NM_001242404	growth hormone receptor	1	1	0	0	0	0	0	0	eca-miR-142-3p	-0.23	0.30		Sites in UTR
GHR	NM_001242405	growth hormone receptor	1	1	0	0	0	0	0	0	eca-miR-142-3p	-0.23	0.30		Sites in UTR
GHR	NM_001242406	growth hormone receptor	1	1	0	0	0	0	0	0	eca-miR-142-3p	-0.23	0.30		Sites in UTR
GHR	NM_001242460	growth hormone receptor	1	1	0	0	0	0	0	0	eca-miR-142-3p	-0.23	0.30		Sites in UTR
SLC17A5	NM_012434	solute carrier family 17 (anion/sugar transporter), member 5	1	0	1	0	0	0	0	0	eca-miR-142-3p	-0.23	0.77		Sites in UTR
SH3GLB1	NM_001206651	SH3-domain GRB2-like endophilin B1	1	0	1	0	0	0	0	0	eca-miR-142-3p	-0.23	0.82		Sites in UTR
SH3GLB1	NM_001206652	SH3-domain GRB2-like endophilin B1	1	0	1	0	0	0	0	0	eca-miR-142-3p	-0.23	0.82		Sites in UTR
SH3GLB1	NM_001206653	SH3-domain GRB2-like endophilin B1	1	0	1	0	0	0	0	0	eca-miR-142-3p	-0.23	0.82		Sites in UTR
SH3GLB1	NM_016009	SH3-domain GRB2-like endophilin B1	1	0	1	0	0	0	0	0	eca-miR-142-3p	-0.23	0.82		Sites in UTR
KDM6A	NM_021140	lysine (K)-specific demethylase 6A	1	0	1	0	0	0	0	0	eca-miR-142-3p	-0.23	0.81		Sites in UTR
ACSL4	NM_004458	acyl-CoA synthetase long-chain family member 4	1	0	1	0	0	0	0	0	eca-miR-142-3p	-0.23	0.72		Sites in UTR
ACSL4	NM_022977	acyl-CoA synthetase long-chain family member 4	1	0	1	0	0	0	0	0	eca-miR-142-3p	-0.23	0.72		Sites in UTR
SPNS1	NM_001142448	spinster homolog 1 (Drosophila)	1	1	0	0	0	0	0	0	eca-miR-142-3p	-0.23	0.78		Sites in UTR
SPNS1	NM_001142449	spinster homolog 1 (Drosophila)	1	1	0	0	0	0	0	0	eca-miR-142-3p	-0.23	0.78		Sites in UTR
SPNS1	NM_001142450	spinster homolog 1 (Drosophila)	1	1	0	0	0	0	0	0	eca-miR-142-3p	-0.23	0.78		Sites in UTR
SPNS1	NM_001142451	spinster homolog 1 (Drosophila)	1	1	0	0	0	0	0	0	eca-miR-142-3p	-0.23	0.78		Sites in UTR
SPNS1	NM_032038	spinster homolog 1 (Drosophila)	1	1	0	0	0	0	0	0	eca-miR-142-3p	-0.23	0.78		Sites in UTR
PIK3CG	NM_002649	phosphoinositide-3-kinase, catalytic, gamma polypeptide	1	0	1	0	0	0	0	0	eca-miR-142-3p	-0.23	0.70		Sites in UTR
PGM3	NM_001199918	phosphoglucomutase 3	1	0	1	0	0	0	0	0	eca-miR-142-3p	-0.23	0.83		Sites in UTR
PATZ1	NM_032052	POZ (BTB) and AT hook containing zinc finger 1	1	1	0	0	0	0	0	0	eca-miR-142-3p	-0.23	0.62		Sites in UTR
RPRD1A	NM_018170	regulation of nuclear pre-mRNA domain containing 1A	1	1	0	0	2	0	1	1	eca-miR-142-3p	-0.23	0.81		Sites in UTR
MBD6	NM_052897	methyl-CpG binding domain protein 6	1	1	0	0	0	0	0	0	eca-miR-142-3p	-0.23	0.83		Sites in UTR
EDEM3	NM_025191	ER degradation enhancer, mannosidase alpha-like 3	1	0	1	0	0	0	0	0	eca-miR-142-3p	-0.23	0.82		Sites in UTR
GTF2A1	NM_015859	general transcription factor IIA, 1, 19/37kDa	1	0	1	0	0	0	0	0	eca-miR-142-3p	-0.23	0.75		Sites in UTR
GTF2A1	NM_201595	general transcription factor IIA, 1, 19/37kDa	1	0	1	0	0	0	0	0	eca-miR-142-3p	-0.23	0.75		Sites in UTR
TIPARP	NM_001184717	TCDD-inducible poly(ADP-ribose) polymerase	1	0	1	0	0	0	0	0	eca-miR-142-3p	-0.22	0.81		Sites in UTR
TIPARP	NM_001184718	TCDD-inducible poly(ADP-ribose) polymerase	1	0	1	0	0	0	0	0	eca-miR-142-3p	-0.22	0.81		Sites in UTR
TIPARP	NM_015508	TCDD-inducible poly(ADP-ribose) polymerase	1	0	1	0	0	0	0	0	eca-miR-142-3p	-0.22	0.81		Sites in UTR
MAP4K3	NM_003618	mitogen-activated protein kinase kinase kinase kinase 3	1	0	1	0	0	0	0	0	eca-miR-142-3p	-0.22	0.54		Sites in UTR
SGK1	NM_001143676	serum/glucocorticoid regulated kinase 1	1	1	0	0	0	0	0	0	eca-miR-142-3p	-0.22	0.40		Sites in UTR
SGK1	NM_001143677	serum/glucocorticoid regulated kinase 1	1	1	0	0	0	0	0	0	eca-miR-142-3p	-0.22	0.40		Sites in UTR
SGK1	NM_001143678	serum/glucocorticoid regulated kinase 1	1	1	0	0	0	0	0	0	eca-miR-142-3p	-0.22	0.40		Sites in UTR
SGK1	NM_005627	serum/glucocorticoid regulated kinase 1	1	1	0	0	0	0	0	0	eca-miR-142-3p	-0.22	0.40		Sites in UTR
EPN1	NM_001130071	epsin 1	1	1	0	0	0	0	0	0	eca-miR-142-3p	-0.22	0.78		Sites in UTR
EPN1	NM_001130072	epsin 1	1	1	0	0	0	0	0	0	eca-miR-142-3p	-0.22	0.78		Sites in UTR
EPN1	NM_013333	epsin 1	1	1	0	0	0	0	0	0	eca-miR-142-3p	-0.22	0.78		Sites in UTR
MMD	NM_012329	monocyte to macrophage differentiation-associated	1	0	1	0	0	0	0	0	eca-miR-142-3p	-0.22	0.63		Sites in UTR
CCDC6	NM_005436	coiled-coil domain containing 6	2	0	1	1	0	0	0	0	eca-miR-142-3p	-0.22	0.95		Sites in UTR
BNC2	NM_017637	basonuclin 2	2	2	0	0	1	0	0	1	eca-miR-142-3p	-0.22	0.93		Sites in UTR
AP2B1	NM_001030006	adaptor-related protein complex 2, beta 1 subunit	1	1	0	0	0	0	0	0	eca-miR-142-3p	-0.22	0.56		Sites in UTR
AP2B1	NM_001282	adaptor-related protein complex 2, beta 1 subunit	1	1	0	0	0	0	0	0	eca-miR-142-3p	-0.22	0.56		Sites in UTR
CYB5R3	NM_000398	cytochrome b5 reductase 3	1	1	0	0	1	0	1	0	eca-miR-142-3p	-0.22	0.86		Sites in UTR
CYB5R3	NM_001129819	cytochrome b5 reductase 3	1	1	0	0	1	0	1	0	eca-miR-142-3p	-0.22	0.86		Sites in UTR
CYB5R3	NM_001171660	cytochrome b5 reductase 3	1	1	0	0	1	0	1	0	eca-miR-142-3p	-0.22	0.86		Sites in UTR
CYB5R3	NM_001171661	cytochrome b5 reductase 3	1	1	0	0	1	0	1	0	eca-miR-142-3p	-0.22	0.86		Sites in UTR
CYB5R3	NM_007326	cytochrome b5 reductase 3	1	1	0	0	1	0	1	0	eca-miR-142-3p	-0.22	0.86		Sites in UTR
ARL15	NM_019087	ADP-ribosylation factor-like 15	1	0	1	0	0	0	0	0	eca-miR-142-3p	-0.22	0.82		Sites in UTR
NOD2	NM_022162	nucleotide-binding oligomerization domain containing 2	1	1	0	0	0	0	0	0	eca-miR-142-3p	-0.22	0.21		Sites in UTR
ATXN7	NM_001177387	ataxin 7	1	0	0	1	1	0	0	1	eca-miR-142-3p	-0.21	0.64		Sites in UTR
MTMR9	NM_015458	myotubularin related protein 9	1	1	0	0	0	0	0	0	eca-miR-142-3p	-0.21	0.56		Sites in UTR
ZNF827	NM_178835	zinc finger protein 827	1	0	0	1	1	0	0	1	eca-miR-142-3p	-0.21	0.76		Sites in UTR
RBM47	NM_001098634	RNA binding motif protein 47	1	0	1	0	0	0	0	0	eca-miR-142-3p	-0.20	0.83		Sites in UTR
RBM47	NM_019027	RNA binding motif protein 47	1	0	1	0	0	0	0	0	eca-miR-142-3p	-0.20	0.83		Sites in UTR
KAT7	NM_001199155	K(lysine) acetyltransferase 7	1	0	1	0	0	0	0	0	eca-miR-142-3p	-0.20	0.81		Sites in UTR
KAT7	NM_001199156	K(lysine) acetyltransferase 7	1	0	1	0	0	0	0	0	eca-miR-142-3p	-0.20	0.81		Sites in UTR
KAT7	NM_001199157	K(lysine) acetyltransferase 7	1	0	1	0	0	0	0	0	eca-miR-142-3p	-0.20	0.81		Sites in UTR
KAT7	NM_001199158	K(lysine) acetyltransferase 7	1	0	1	0	0	0	0	0	eca-miR-142-3p	-0.20	0.81		Sites in UTR
KAT7	NM_007067	K(lysine) acetyltransferase 7	1	0	1	0	0	0	0	0	eca-miR-142-3p	-0.20	0.81		Sites in UTR
TP53INP2	NM_021202	tumor protein p53 inducible nuclear protein 2	1	0	1	0	1	0	0	1	eca-miR-142-3p	-0.20	0.80		Sites in UTR
SNX18	NM_001145427	sorting nexin 18	1	0	1	0	0	0	0	0	eca-miR-142-3p	-0.20	0.83		Sites in UTR
ATXN7	NM_000333	ataxin 7	1	0	0	1	1	0	0	1	eca-miR-142-3p	-0.20	0.64		Sites in UTR
ATXN7	NM_001128149	ataxin 7	1	0	0	1	1	0	0	1	eca-miR-142-3p	-0.20	0.64		Sites in UTR
IL6ST	NM_001190981	interleukin 6 signal transducer (gp130, oncostatin M receptor)	2	1	0	1	0	0	0	0	eca-miR-142-3p	-0.20	0.96		Sites in UTR
IL6ST	NM_002184	interleukin 6 signal transducer (gp130, oncostatin M receptor)	2	1	0	1	0	0	0	0	eca-miR-142-3p	-0.20	0.96		Sites in UTR
CTNND1	NM_001085458	catenin (cadherin-associated protein), delta 1	1	0	1	0	1	0	0	1	eca-miR-142-3p	-0.20	0.82		Sites in UTR
CTNND1	NM_001085459	catenin (cadherin-associated protein), delta 1	1	0	1	0	1	0	0	1	eca-miR-142-3p	-0.20	0.82		Sites in UTR
CTNND1	NM_001085460	catenin (cadherin-associated protein), delta 1	1	0	1	0	1	0	0	1	eca-miR-142-3p	-0.20	0.82		Sites in UTR
CTNND1	NM_001085461	catenin (cadherin-associated protein), delta 1	1	0	1	0	1	0	0	1	eca-miR-142-3p	-0.20	0.82		Sites in UTR
CTNND1	NM_001085462	catenin (cadherin-associated protein), delta 1	1	0	1	0	1	0	0	1	eca-miR-142-3p	-0.20	0.82		Sites in UTR
CTNND1	NM_001085463	catenin (cadherin-associated protein), delta 1	1	0	1	0	1	0	0	1	eca-miR-142-3p	-0.20	0.82		Sites in UTR
CTNND1	NM_001085464	catenin (cadherin-associated protein), delta 1	1	0	1	0	1	0	0	1	eca-miR-142-3p	-0.20	0.82		Sites in UTR
CTNND1	NM_001085465	catenin (cadherin-associated protein), delta 1	1	0	1	0	1	0	0	1	eca-miR-142-3p	-0.20	0.82		Sites in UTR
CTNND1	NM_001085466	catenin (cadherin-associated protein), delta 1	1	0	1	0	1	0	0	1	eca-miR-142-3p	-0.20	0.82		Sites in UTR
CTNND1	NM_001085467	catenin (cadherin-associated protein), delta 1	1	0	1	0	1	0	0	1	eca-miR-142-3p	-0.20	0.82		Sites in UTR
CTNND1	NM_001085468	catenin (cadherin-associated protein), delta 1	1	0	1	0	1	0	0	1	eca-miR-142-3p	-0.20	0.82		Sites in UTR
CTNND1	NM_001085469	catenin (cadherin-associated protein), delta 1	1	0	1	0	1	0	0	1	eca-miR-142-3p	-0.20	0.82		Sites in UTR
CTNND1	NM_001206883	catenin (cadherin-associated protein), delta 1	1	0	1	0	1	0	0	1	eca-miR-142-3p	-0.20	0.82		Sites in UTR
CTNND1	NM_001206884	catenin (cadherin-associated protein), delta 1	1	0	1	0	1	0	0	1	eca-miR-142-3p	-0.20	0.82		Sites in UTR
CTNND1	NM_001206885	catenin (cadherin-associated protein), delta 1	1	0	1	0	1	0	0	1	eca-miR-142-3p	-0.20	0.82		Sites in UTR
CTNND1	NM_001206886	catenin (cadherin-associated protein), delta 1	1	0	1	0	1	0	0	1	eca-miR-142-3p	-0.20	0.82		Sites in UTR
CTNND1	NM_001206887	catenin (cadherin-associated protein), delta 1	1	0	1	0	1	0	0	1	eca-miR-142-3p	-0.20	0.82		Sites in UTR
CTNND1	NM_001206888	catenin (cadherin-associated protein), delta 1	1	0	1	0	1	0	0	1	eca-miR-142-3p	-0.20	0.82		Sites in UTR
CTNND1	NM_001206889	catenin (cadherin-associated protein), delta 1	1	0	1	0	1	0	0	1	eca-miR-142-3p	-0.20	0.82		Sites in UTR
CTNND1	NM_001206890	catenin (cadherin-associated protein), delta 1	1	0	1	0	1	0	0	1	eca-miR-142-3p	-0.20	0.82		Sites in UTR
CTNND1	NM_001206891	catenin (cadherin-associated protein), delta 1	1	0	1	0	1	0	0	1	eca-miR-142-3p	-0.20	0.82		Sites in UTR
CTNND1	NM_001331	catenin (cadherin-associated protein), delta 1	1	0	1	0	1	0	0	1	eca-miR-142-3p	-0.20	0.82		Sites in UTR
MRFAP1	NM_033296	Morf4 family associated protein 1	1	0	1	0	0	0	0	0	eca-miR-142-3p	-0.20	0.67		Sites in UTR
HMGB1	NM_002128	high mobility group box 1	1	0	1	0	0	0	0	0	eca-miR-142-3p	-0.20	0.83		Sites in UTR
TAGAP	NM_054114	T-cell activation RhoGTPase activating protein	1	0	0	1	0	0	0	0	eca-miR-142-3p	-0.20	0.75		Sites in UTR
TAGAP	NM_152133	T-cell activation RhoGTPase activating protein	1	0	0	1	0	0	0	0	eca-miR-142-3p	-0.20	0.75		Sites in UTR
FOXM1	NM_021953	forkhead box M1	1	0	1	0	0	0	0	0	eca-miR-142-3p	-0.20	0.81		Sites in UTR
FOXM1	NM_202002	forkhead box M1	1	0	1	0	0	0	0	0	eca-miR-142-3p	-0.20	0.81		Sites in UTR
FOXM1	NM_202003	forkhead box M1	1	0	1	0	0	0	0	0	eca-miR-142-3p	-0.20	0.81		Sites in UTR
MYO5A	NM_000259	myosin VA (heavy chain 12, myoxin)	1	0	0	1	1	0	1	0	eca-miR-142-3p	-0.20	0.85		Sites in UTR
MYO5A	NM_001142495	myosin VA (heavy chain 12, myoxin)	1	0	0	1	1	0	1	0	eca-miR-142-3p	-0.20	0.85		Sites in UTR
PPP1R10	NM_002714	protein phosphatase 1, regulatory (inhibitor) subunit 10	1	1	0	0	0	0	0	0	eca-miR-142-3p	-0.19	0.86		Sites in UTR
PARP8	NM_001178055	poly (ADP-ribose) polymerase family, member 8	1	0	1	0	1	0	1	0	eca-miR-142-3p	-0.19	0.74		Sites in UTR
PARP8	NM_001178056	poly (ADP-ribose) polymerase family, member 8	1	0	1	0	1	0	1	0	eca-miR-142-3p	-0.19	0.74		Sites in UTR
PARP8	NM_024615	poly (ADP-ribose) polymerase family, member 8	1	0	1	0	1	0	1	0	eca-miR-142-3p	-0.19	0.74		Sites in UTR
LMO3	NM_001001395	LIM domain only 3 (rhombotin-like 2)	1	0	0	1	0	0	0	0	eca-miR-142-3p	-0.19	0.73		Sites in UTR
LMO3	NM_018640	LIM domain only 3 (rhombotin-like 2)	1	0	0	1	0	0	0	0	eca-miR-142-3p	-0.19	0.73		Sites in UTR
TFG	NM_001007565	TRK-fused gene	1	0	1	0	0	0	0	0	eca-miR-142-3p	-0.19	0.72		Sites in UTR
TFG	NM_001195478	TRK-fused gene	1	0	1	0	0	0	0	0	eca-miR-142-3p	-0.19	0.72		Sites in UTR
TFG	NM_001195479	TRK-fused gene	1	0	1	0	0	0	0	0	eca-miR-142-3p	-0.19	0.72		Sites in UTR
TFG	NM_006070	TRK-fused gene	1	0	1	0	0	0	0	0	eca-miR-142-3p	-0.19	0.72		Sites in UTR
MTCH1	NM_014341	mitochondrial carrier 1	1	0	1	0	0	0	0	0	eca-miR-142-3p	-0.19	0.82		Sites in UTR
VAMP3	NM_004781	vesicle-associated membrane protein 3 (cellubrevin)	1	0	1	0	0	0	0	0	eca-miR-142-3p	-0.19	0.82		Sites in UTR
UTY	NM_007125	ubiquitously transcribed tetratricopeptide repeat gene, Y-linked	1	0	1	0	0	0	0	0	eca-miR-142-3p	-0.19	0.83		Sites in UTR
ACBD5	NM_001042473	acyl-CoA binding domain containing 5	1	0	0	1	0	0	0	0	eca-miR-142-3p	-0.19	0.70		Sites in UTR
ACBD5	NM_145698	acyl-CoA binding domain containing 5	1	0	0	1	0	0	0	0	eca-miR-142-3p	-0.19	0.70		Sites in UTR
PPP3R1	NM_000945	protein phosphatase 3, regulatory subunit B, alpha	1	0	0	1	1	0	0	1	eca-miR-142-3p	-0.19	0.62		Sites in UTR
PRRG1	NM_000950	proline rich Gla (G-carboxyglutamic acid) 1	1	0	0	1	0	0	0	0	eca-miR-142-3p	-0.19	0.61		Sites in UTR
PRRG1	NM_001142395	proline rich Gla (G-carboxyglutamic acid) 1	1	0	0	1	0	0	0	0	eca-miR-142-3p	-0.19	0.61		Sites in UTR
PRRG1	NM_001173489	proline rich Gla (G-carboxyglutamic acid) 1	1	0	0	1	0	0	0	0	eca-miR-142-3p	-0.19	0.61		Sites in UTR
PRRG1	NM_001173490	proline rich Gla (G-carboxyglutamic acid) 1	1	0	0	1	0	0	0	0	eca-miR-142-3p	-0.19	0.61		Sites in UTR
PPARA	NM_001001928	peroxisome proliferator-activated receptor alpha	1	0	0	1	0	0	0	0	eca-miR-142-3p	-0.19	0.56		Sites in UTR
PPARA	NM_005036	peroxisome proliferator-activated receptor alpha	1	0	0	1	0	0	0	0	eca-miR-142-3p	-0.19	0.56		Sites in UTR
LCOR	NM_001170766	ligand dependent nuclear receptor corepressor	1	0	0	1	0	0	0	0	eca-miR-142-3p	-0.18	0.61		Sites in UTR
RARG	NM_000966	retinoic acid receptor, gamma	1	1	0	0	0	0	0	0	eca-miR-142-3p	-0.18	0.85		Sites in UTR
RARG	NM_001042728	retinoic acid receptor, gamma	1	1	0	0	0	0	0	0	eca-miR-142-3p	-0.18	0.85		Sites in UTR
PAFAH1B2	NM_002572	platelet-activating factor acetylhydrolase 1b, catalytic subunit 2 (30kDa)	1	0	0	1	1	0	0	1	eca-miR-142-3p	-0.18	0.77		Sites in UTR
ATG16L1	NM_001190266	ATG16 autophagy related 16-like 1 (S. cerevisiae)	1	0	1	0	0	0	0	0	eca-miR-142-3p	-0.18	0.83		Sites in UTR
ATG16L1	NM_001190267	ATG16 autophagy related 16-like 1 (S. cerevisiae)	1	0	1	0	0	0	0	0	eca-miR-142-3p	-0.18	0.83		Sites in UTR
ATG16L1	NM_017974	ATG16 autophagy related 16-like 1 (S. cerevisiae)	1	0	1	0	0	0	0	0	eca-miR-142-3p	-0.18	0.83		Sites in UTR
ATG16L1	NM_030803	ATG16 autophagy related 16-like 1 (S. cerevisiae)	1	0	1	0	0	0	0	0	eca-miR-142-3p	-0.18	0.83		Sites in UTR
ATG16L1	NM_198890	ATG16 autophagy related 16-like 1 (S. cerevisiae)	1	0	1	0	0	0	0	0	eca-miR-142-3p	-0.18	0.83		Sites in UTR
STX7	NM_003569	syntaxin 7	1	0	0	1	0	0	0	0	eca-miR-142-3p	-0.18	0.69		Sites in UTR
HMGA2	NM_003483	high mobility group AT-hook 2	1	1	0	0	1	0	1	0	eca-miR-142-3p	-0.18	0.64		Sites in UTR
CRTAM	NM_019604	cytotoxic and regulatory T cell molecule	1	0	1	0	0	0	0	0	eca-miR-142-3p	-0.18	0.83		Sites in UTR
C6orf47	NM_021184	chromosome 6 open reading frame 47	1	0	0	1	0	0	0	0	eca-miR-142-3p	-0.18	0.58		Sites in UTR
PDE8A	NM_002605	phosphodiesterase 8A	1	0	1	0	0	0	0	0	eca-miR-142-3p	-0.17	0.82		Sites in UTR
PDE8A	NM_173454	phosphodiesterase 8A	1	0	1	0	0	0	0	0	eca-miR-142-3p	-0.17	0.82		Sites in UTR
ITPRIPL2	NM_001034841	inositol 1,4,5-trisphosphate receptor interacting protein-like 2	1	0	1	0	0	0	0	0	eca-miR-142-3p	-0.17	0.70		Sites in UTR
LARP1B	NM_032239	La ribonucleoprotein domain family, member 1B	1	1	0	0	0	0	0	0	eca-miR-142-3p	-0.17	0.56		Sites in UTR
QKI	NM_006775	quaking homolog, KH domain RNA binding (mouse)	1	0	1	0	2	1	0	1	eca-miR-142-3p	-0.17	0.85		Sites in UTR
RAB40C	NM_001172663	RAB40C, member RAS oncogene family	1	0	1	0	0	0	0	0	eca-miR-142-3p	-0.17	0.81		Sites in UTR
RAB40C	NM_001172664	RAB40C, member RAS oncogene family	1	0	1	0	0	0	0	0	eca-miR-142-3p	-0.17	0.81		Sites in UTR
RAB40C	NM_001172665	RAB40C, member RAS oncogene family	1	0	1	0	0	0	0	0	eca-miR-142-3p	-0.17	0.81		Sites in UTR
RAB40C	NM_001172666	RAB40C, member RAS oncogene family	1	0	1	0	0	0	0	0	eca-miR-142-3p	-0.17	0.81		Sites in UTR
RAB40C	NM_021168	RAB40C, member RAS oncogene family	1	0	1	0	0	0	0	0	eca-miR-142-3p	-0.17	0.81		Sites in UTR
RRAS	NM_006270	related RAS viral (r-ras) oncogene homolog	1	0	1	0	0	0	0	0	eca-miR-142-3p	-0.17	0.80		Sites in UTR
TRAF3	NM_001199427	TNF receptor-associated factor 3	1	0	1	0	0	0	0	0	eca-miR-142-3p	-0.17	0.83		Sites in UTR
TRAF3	NM_003300	TNF receptor-associated factor 3	1	0	1	0	0	0	0	0	eca-miR-142-3p	-0.17	0.83		Sites in UTR
TRAF3	NM_145725	TNF receptor-associated factor 3	1	0	1	0	0	0	0	0	eca-miR-142-3p	-0.17	0.83		Sites in UTR
TRAF3	NM_145726	TNF receptor-associated factor 3	1	0	1	0	0	0	0	0	eca-miR-142-3p	-0.17	0.83		Sites in UTR
ZNF654	NM_018293	zinc finger protein 654	1	0	0	1	0	0	0	0	eca-miR-142-3p	-0.17	0.74		Sites in UTR
CLCN5	NM_000084	chloride channel 5	1	0	0	1	0	0	0	0	eca-miR-142-3p	-0.17	0.72		Sites in UTR
CLCN5	NM_001127898	chloride channel 5	1	0	0	1	0	0	0	0	eca-miR-142-3p	-0.17	0.72		Sites in UTR
CLCN5	NM_001127899	chloride channel 5	1	0	0	1	0	0	0	0	eca-miR-142-3p	-0.17	0.72		Sites in UTR
FAM127A	NM_001078171	family with sequence similarity 127, member A	1	0	1	0	0	0	0	0	eca-miR-142-3p	-0.17	0.72		Sites in UTR
ZNF395	NM_018660	zinc finger protein 395	1	0	1	0	0	0	0	0	eca-miR-142-3p	-0.17	0.81		Sites in UTR
ABL2	NM_001136000	v-abl Abelson murine leukemia viral oncogene homolog 2	2	0	2	0	1	0	0	1	eca-miR-142-3p	-0.16	0.97		Sites in UTR
ABL2	NM_001168236	v-abl Abelson murine leukemia viral oncogene homolog 2	2	0	2	0	1	0	0	1	eca-miR-142-3p	-0.16	0.97		Sites in UTR
ABL2	NM_001168237	v-abl Abelson murine leukemia viral oncogene homolog 2	2	0	2	0	1	0	0	1	eca-miR-142-3p	-0.16	0.97		Sites in UTR
ABL2	NM_001168238	v-abl Abelson murine leukemia viral oncogene homolog 2	2	0	2	0	1	0	0	1	eca-miR-142-3p	-0.16	0.97		Sites in UTR
ABL2	NM_001168239	v-abl Abelson murine leukemia viral oncogene homolog 2	2	0	2	0	1	0	0	1	eca-miR-142-3p	-0.16	0.97		Sites in UTR
ABL2	NM_005158	v-abl Abelson murine leukemia viral oncogene homolog 2	2	0	2	0	1	0	0	1	eca-miR-142-3p	-0.16	0.97		Sites in UTR
ABL2	NM_007314	v-abl Abelson murine leukemia viral oncogene homolog 2	2	0	2	0	1	0	0	1	eca-miR-142-3p	-0.16	0.97		Sites in UTR
PLCB1	NM_015192	phospholipase C, beta 1 (phosphoinositide-specific)	1	0	1	0	0	0	0	0	eca-miR-142-3p	-0.16	0.53		Sites in UTR
PLCB1	NM_182734	phospholipase C, beta 1 (phosphoinositide-specific)	1	0	1	0	0	0	0	0	eca-miR-142-3p	-0.16	0.53		Sites in UTR
GNB2	NM_005273	guanine nucleotide binding protein (G protein), beta polypeptide 2	1	1	0	0	0	0	0	0	eca-miR-142-3p	-0.16	0.84		Sites in UTR
PAPD7	NM_001171805	PAP associated domain containing 7	1	1	0	0	0	0	0	0	eca-miR-142-3p	-0.16	0.55		Sites in UTR
PAPD7	NM_001171806	PAP associated domain containing 7	1	1	0	0	0	0	0	0	eca-miR-142-3p	-0.16	0.55		Sites in UTR
PAPD7	NM_006999	PAP associated domain containing 7	1	1	0	0	0	0	0	0	eca-miR-142-3p	-0.16	0.55		Sites in UTR
ARHGEF2	NM_001162383	Rho/Rac guanine nucleotide exchange factor (GEF) 2	1	0	1	0	0	0	0	0	eca-miR-142-3p	-0.16	0.82		Sites in UTR
ARHGEF2	NM_001162384	Rho/Rac guanine nucleotide exchange factor (GEF) 2	1	0	1	0	0	0	0	0	eca-miR-142-3p	-0.16	0.82		Sites in UTR
ARHGEF2	NM_004723	Rho/Rac guanine nucleotide exchange factor (GEF) 2	1	0	1	0	0	0	0	0	eca-miR-142-3p	-0.16	0.82		Sites in UTR
ZFYVE20	NM_022340	zinc finger, FYVE domain containing 20	1	0	0	1	0	0	0	0	eca-miR-142-3p	-0.16	0.75		Sites in UTR
LRP1B	NM_018557	low density lipoprotein receptor-related protein 1B	1	0	0	1	0	0	0	0	eca-miR-142-3p	-0.16	0.69		Sites in UTR
ZBTB20	NM_001164342	zinc finger and BTB domain containing 20	1	0	0	1	0	0	0	0	eca-miR-142-3p	-0.16	0.65		Sites in UTR
ZBTB20	NM_001164343	zinc finger and BTB domain containing 20	1	0	0	1	0	0	0	0	eca-miR-142-3p	-0.16	0.65		Sites in UTR
ZBTB20	NM_001164344	zinc finger and BTB domain containing 20	1	0	0	1	0	0	0	0	eca-miR-142-3p	-0.16	0.65		Sites in UTR
ZBTB20	NM_001164345	zinc finger and BTB domain containing 20	1	0	0	1	0	0	0	0	eca-miR-142-3p	-0.16	0.65		Sites in UTR
ZBTB20	NM_001164346	zinc finger and BTB domain containing 20	1	0	0	1	0	0	0	0	eca-miR-142-3p	-0.16	0.65		Sites in UTR
ZBTB20	NM_001164347	zinc finger and BTB domain containing 20	1	0	0	1	0	0	0	0	eca-miR-142-3p	-0.16	0.65		Sites in UTR
ZBTB20	NM_015642	zinc finger and BTB domain containing 20	1	0	0	1	0	0	0	0	eca-miR-142-3p	-0.16	0.65		Sites in UTR
RAB1A	NM_004161	RAB1A, member RAS oncogene family	1	0	0	1	0	0	0	0	eca-miR-142-3p	-0.16	0.70		Sites in UTR
RAB1A	NM_015543	RAB1A, member RAS oncogene family	1	0	0	1	0	0	0	0	eca-miR-142-3p	-0.16	0.70		Sites in UTR
SOX5	NM_006940	SRY (sex determining region Y)-box 5	1	1	0	0	0	0	0	0	eca-miR-142-3p	-0.16	0.19		Sites in UTR
SOX5	NM_152989	SRY (sex determining region Y)-box 5	1	1	0	0	0	0	0	0	eca-miR-142-3p	-0.16	0.19		Sites in UTR
SOX5	NM_178010	SRY (sex determining region Y)-box 5	1	1	0	0	0	0	0	0	eca-miR-142-3p	-0.16	0.19		Sites in UTR
SIK1	NM_173354	salt-inducible kinase 1	1	0	1	0	0	0	0	0	eca-miR-142-3p	-0.16	0.83		Sites in UTR
MARK3	NM_001128918	MAP/microtubule affinity-regulating kinase 3	1	0	0	1	0	0	0	0	eca-miR-142-3p	-0.16	0.66		Sites in UTR
MARK3	NM_001128919	MAP/microtubule affinity-regulating kinase 3	1	0	0	1	0	0	0	0	eca-miR-142-3p	-0.16	0.66		Sites in UTR
MARK3	NM_001128920	MAP/microtubule affinity-regulating kinase 3	1	0	0	1	0	0	0	0	eca-miR-142-3p	-0.16	0.66		Sites in UTR
MARK3	NM_001128921	MAP/microtubule affinity-regulating kinase 3	1	0	0	1	0	0	0	0	eca-miR-142-3p	-0.16	0.66		Sites in UTR
MARK3	NM_002376	MAP/microtubule affinity-regulating kinase 3	1	0	0	1	0	0	0	0	eca-miR-142-3p	-0.16	0.66		Sites in UTR
ASB7	NM_198243	ankyrin repeat and SOCS box containing 7	1	0	1	0	0	0	0	0	eca-miR-142-3p	-0.16	0.80		Sites in UTR
MMGT1	NM_173470	membrane magnesium transporter 1	1	0	0	1	0	0	0	0	eca-miR-142-3p	-0.15	0.73		Sites in UTR
PIK3R6	NM_001010855	phosphoinositide-3-kinase, regulatory subunit 6	1	0	1	0	0	0	0	0	eca-miR-142-3p	-0.15	0.82		Sites in UTR
DUSP16	NM_030640	dual specificity phosphatase 16	1	1	0	0	1	0	1	0	eca-miR-142-3p	-0.15	0.25		Sites in UTR
BTBD7	NM_001002860	BTB (POZ) domain containing 7	1	1	0	0	0	0	0	0	eca-miR-142-3p	-0.15	0.82		Sites in UTR
GAB1	NM_002039	GRB2-associated binding protein 1	1	0	1	0	0	0	0	0	eca-miR-142-3p	-0.15	0.83		Sites in UTR
GAB1	NM_207123	GRB2-associated binding protein 1	1	0	1	0	0	0	0	0	eca-miR-142-3p	-0.15	0.83		Sites in UTR
JMJD1C	NM_004241	jumonji domain containing 1C	1	0	0	1	0	0	0	0	eca-miR-142-3p	-0.15	0.70		Sites in UTR
JMJD1C	NM_032776	jumonji domain containing 1C	1	0	0	1	0	0	0	0	eca-miR-142-3p	-0.15	0.70		Sites in UTR
EGR2	NM_000399	early growth response 2	1	0	1	0	0	0	0	0	eca-miR-142-3p	-0.15	0.77		Sites in UTR
EGR2	NM_001136177	early growth response 2	1	0	1	0	0	0	0	0	eca-miR-142-3p	-0.15	0.77		Sites in UTR
EGR2	NM_001136178	early growth response 2	1	0	1	0	0	0	0	0	eca-miR-142-3p	-0.15	0.77		Sites in UTR
EGR2	NM_001136179	early growth response 2	1	0	1	0	0	0	0	0	eca-miR-142-3p	-0.15	0.77		Sites in UTR
MARCH1	NM_001166373	membrane-associated ring finger (C3HC4) 1	1	0	0	1	0	0	0	0	eca-miR-142-3p	-0.15	0.76		Sites in UTR
MARCH1	NM_017923	membrane-associated ring finger (C3HC4) 1	1	0	0	1	0	0	0	0	eca-miR-142-3p	-0.15	0.76		Sites in UTR
CUL5	NM_003478	cullin 5	1	0	0	1	0	0	0	0	eca-miR-142-3p	-0.15	0.64		Sites in UTR
PPFIA1	NM_003626	protein tyrosine phosphatase, receptor type, f polypeptide (PTPRF), interacting protein (liprin), alpha 1	1	0	1	0	0	0	0	0	eca-miR-142-3p	-0.15	0.81		Sites in UTR
WIZ	NM_021241	widely interspaced zinc finger motifs	1	1	0	0	0	0	0	0	eca-miR-142-3p	-0.15	0.87		Sites in UTR
TNRC18	NM_001080495	trinucleotide repeat containing 18	1	1	0	0	0	0	0	0	eca-miR-142-3p	-0.15	0.82		Sites in UTR
NR3C1	NM_000176	nuclear receptor subfamily 3, group C, member 1 (glucocorticoid receptor)	1	0	0	1	0	0	0	0	eca-miR-142-3p	-0.15	0.77		Sites in UTR
NR3C1	NM_001018074	nuclear receptor subfamily 3, group C, member 1 (glucocorticoid receptor)	1	0	0	1	0	0	0	0	eca-miR-142-3p	-0.15	0.77		Sites in UTR
NR3C1	NM_001018075	nuclear receptor subfamily 3, group C, member 1 (glucocorticoid receptor)	1	0	0	1	0	0	0	0	eca-miR-142-3p	-0.15	0.77		Sites in UTR
NR3C1	NM_001018076	nuclear receptor subfamily 3, group C, member 1 (glucocorticoid receptor)	1	0	0	1	0	0	0	0	eca-miR-142-3p	-0.15	0.77		Sites in UTR
NR3C1	NM_001018077	nuclear receptor subfamily 3, group C, member 1 (glucocorticoid receptor)	1	0	0	1	0	0	0	0	eca-miR-142-3p	-0.15	0.77		Sites in UTR
NR3C1	NM_001024094	nuclear receptor subfamily 3, group C, member 1 (glucocorticoid receptor)	1	0	0	1	0	0	0	0	eca-miR-142-3p	-0.15	0.77		Sites in UTR
NR3C1	NM_001204258	nuclear receptor subfamily 3, group C, member 1 (glucocorticoid receptor)	1	0	0	1	0	0	0	0	eca-miR-142-3p	-0.15	0.77		Sites in UTR
NR3C1	NM_001204259	nuclear receptor subfamily 3, group C, member 1 (glucocorticoid receptor)	1	0	0	1	0	0	0	0	eca-miR-142-3p	-0.15	0.77		Sites in UTR
NR3C1	NM_001204260	nuclear receptor subfamily 3, group C, member 1 (glucocorticoid receptor)	1	0	0	1	0	0	0	0	eca-miR-142-3p	-0.15	0.77		Sites in UTR
NR3C1	NM_001204261	nuclear receptor subfamily 3, group C, member 1 (glucocorticoid receptor)	1	0	0	1	0	0	0	0	eca-miR-142-3p	-0.15	0.77		Sites in UTR
NR3C1	NM_001204262	nuclear receptor subfamily 3, group C, member 1 (glucocorticoid receptor)	1	0	0	1	0	0	0	0	eca-miR-142-3p	-0.15	0.77		Sites in UTR
NR3C1	NM_001204263	nuclear receptor subfamily 3, group C, member 1 (glucocorticoid receptor)	1	0	0	1	0	0	0	0	eca-miR-142-3p	-0.15	0.77		Sites in UTR
NR3C1	NM_001204264	nuclear receptor subfamily 3, group C, member 1 (glucocorticoid receptor)	1	0	0	1	0	0	0	0	eca-miR-142-3p	-0.15	0.77		Sites in UTR
TAOK1	NM_020791	TAO kinase 1	1	0	1	0	1	0	0	1	eca-miR-142-3p	-0.15	0.90		Sites in UTR
TAOK1	NM_025142	TAO kinase 1	1	0	1	0	1	0	0	1	eca-miR-142-3p	-0.15	0.90		Sites in UTR
BACH1	NM_001186	BTB and CNC homology 1, basic leucine zipper transcription factor 1	1	0	1	0	0	0	0	0	eca-miR-142-3p	-0.15	0.83		Sites in UTR
BACH1	NM_206866	BTB and CNC homology 1, basic leucine zipper transcription factor 1	1	0	1	0	0	0	0	0	eca-miR-142-3p	-0.15	0.83		Sites in UTR
IPO7	NM_006391	importin 7	1	0	0	1	0	0	0	0	eca-miR-142-3p	-0.15	0.76		Sites in UTR
TBC1D2B	NM_015079	TBC1 domain family, member 2B	1	0	0	1	0	0	0	0	eca-miR-142-3p	-0.14	0.77		Sites in UTR
TBC1D2B	NM_144572	TBC1 domain family, member 2B	1	0	0	1	0	0	0	0	eca-miR-142-3p	-0.14	0.77		Sites in UTR
TRA2B	NM_004593	transformer 2 beta homolog (Drosophila)	1	1	0	0	0	0	0	0	eca-miR-142-3p	-0.14	0.72		Sites in UTR
MORF4L1	NM_006791	mortality factor 4 like 1	1	0	1	0	0	0	0	0	eca-miR-142-3p	-0.14	0.54		Sites in UTR
MORF4L1	NM_206839	mortality factor 4 like 1	1	0	1	0	0	0	0	0	eca-miR-142-3p	-0.14	0.54		Sites in UTR
SOCS6	NM_004232	suppressor of cytokine signaling 6	1	0	1	0	0	0	0	0	eca-miR-142-3p	-0.14	0.81		Sites in UTR
GOLGA1	NM_002077	golgin A1	1	1	0	0	0	0	0	0	eca-miR-142-3p	-0.14	0.69		Sites in UTR
GFI1	NM_001127215	growth factor independent 1 transcription repressor	1	0	1	0	0	0	0	0	eca-miR-142-3p	-0.14	0.80		Sites in UTR
GFI1	NM_001127216	growth factor independent 1 transcription repressor	1	0	1	0	0	0	0	0	eca-miR-142-3p	-0.14	0.80		Sites in UTR
GFI1	NM_005263	growth factor independent 1 transcription repressor	1	0	1	0	0	0	0	0	eca-miR-142-3p	-0.14	0.80		Sites in UTR
COL24A1	NM_152890	collagen, type XXIV, alpha 1	1	0	1	0	0	0	0	0	eca-miR-142-3p	-0.14	0.75		Sites in UTR
SLC39A10	NM_001127257	solute carrier family 39 (zinc transporter), member 10	1	0	0	1	0	0	0	0	eca-miR-142-3p	-0.13	0.72		Sites in UTR
SLC39A10	NM_020342	solute carrier family 39 (zinc transporter), member 10	1	0	0	1	0	0	0	0	eca-miR-142-3p	-0.13	0.72		Sites in UTR
DMTF1	NM_001142326	cyclin D binding myb-like transcription factor 1	1	0	0	1	0	0	0	0	eca-miR-142-3p	-0.13	0.64		Sites in UTR
DMTF1	NM_001142327	cyclin D binding myb-like transcription factor 1	1	0	0	1	0	0	0	0	eca-miR-142-3p	-0.13	0.64		Sites in UTR
DMTF1	NM_021145	cyclin D binding myb-like transcription factor 1	1	0	0	1	0	0	0	0	eca-miR-142-3p	-0.13	0.64		Sites in UTR
MYH9	NM_002473	myosin, heavy chain 9, non-muscle	1	0	0	1	0	0	0	0	eca-miR-142-3p	-0.13	0.62		Sites in UTR
PMAIP1	NM_021127	phorbol-12-myristate-13-acetate-induced protein 1	1	0	0	1	0	0	0	0	eca-miR-142-3p	-0.13	0.58		Sites in UTR
ZBTB10	NM_001105539	zinc finger and BTB domain containing 10	1	0	1	0	1	0	0	1	eca-miR-142-3p	-0.13	0.81		Sites in UTR
ZBTB10	NM_023929	zinc finger and BTB domain containing 10	1	0	1	0	1	0	0	1	eca-miR-142-3p	-0.13	0.81		Sites in UTR
CCDC88A	NM_001135597	coiled-coil domain containing 88A	1	0	0	1	1	0	0	1	eca-miR-142-3p	-0.13	0.72		Sites in UTR
CCDC88A	NM_018084	coiled-coil domain containing 88A	1	0	0	1	1	0	0	1	eca-miR-142-3p	-0.13	0.72		Sites in UTR
LRRC59	NM_018509	leucine rich repeat containing 59	1	0	0	1	0	0	0	0	eca-miR-142-3p	-0.13	0.74		Sites in UTR
AKIRIN2	NM_018064	akirin 2	1	0	0	1	0	0	0	0	eca-miR-142-3p	-0.13	0.59		Sites in UTR
LIFR	NM_001127671	leukemia inhibitory factor receptor alpha	1	0	0	1	0	0	0	0	eca-miR-142-3p	-0.13	0.53		Sites in UTR
LIFR	NM_002310	leukemia inhibitory factor receptor alpha	1	0	0	1	0	0	0	0	eca-miR-142-3p	-0.13	0.53		Sites in UTR
VPS24	NM_001005753	vacuolar protein sorting 24 homolog (S. cerevisiae)	1	0	0	1	0	0	0	0	eca-miR-142-3p	-0.13	0.73		Sites in UTR
VPS24	NM_001193517	vacuolar protein sorting 24 homolog (S. cerevisiae)	1	0	0	1	0	0	0	0	eca-miR-142-3p	-0.13	0.73		Sites in UTR
VPS24	NM_016079	vacuolar protein sorting 24 homolog (S. cerevisiae)	1	0	0	1	0	0	0	0	eca-miR-142-3p	-0.13	0.73		Sites in UTR
RNF103-VPS24	NM_001198954	RNF103-VPS24 readthrough	1	0	0	1	0	0	0	0	eca-miR-142-3p	-0.13	0.73		Sites in UTR
TMEM110	NM_198563	transmembrane protein 110	1	0	0	1	0	0	0	0	eca-miR-142-3p	-0.13	0.77		Sites in UTR
FOXO1	NM_002015	forkhead box O1	1	0	0	1	0	0	0	0	eca-miR-142-3p	-0.13	0.74		Sites in UTR
ZEB1	NM_001128128	zinc finger E-box binding homeobox 1	1	0	0	1	0	0	0	0	eca-miR-142-3p	-0.13	0.70		Sites in UTR
ZEB1	NM_001174093	zinc finger E-box binding homeobox 1	1	0	0	1	0	0	0	0	eca-miR-142-3p	-0.13	0.70		Sites in UTR
ZEB1	NM_001174094	zinc finger E-box binding homeobox 1	1	0	0	1	0	0	0	0	eca-miR-142-3p	-0.13	0.70		Sites in UTR
ZEB1	NM_001174095	zinc finger E-box binding homeobox 1	1	0	0	1	0	0	0	0	eca-miR-142-3p	-0.13	0.70		Sites in UTR
ZEB1	NM_001174096	zinc finger E-box binding homeobox 1	1	0	0	1	0	0	0	0	eca-miR-142-3p	-0.13	0.70		Sites in UTR
ZEB1	NM_030751	zinc finger E-box binding homeobox 1	1	0	0	1	0	0	0	0	eca-miR-142-3p	-0.13	0.70		Sites in UTR
ARRDC3	NM_020801	arrestin domain containing 3	1	0	0	1	0	0	0	0	eca-miR-142-3p	-0.13	0.66		Sites in UTR
XIAP	NM_001167	X-linked inhibitor of apoptosis	1	0	0	1	0	0	0	0	eca-miR-142-3p	-0.13	0.63		Sites in UTR
XIAP	NM_001204401	X-linked inhibitor of apoptosis	1	0	0	1	0	0	0	0	eca-miR-142-3p	-0.13	0.63		Sites in UTR
SETBP1	NM_015559	SET binding protein 1	1	0	1	0	1	0	1	0	eca-miR-142-3p	-0.13	0.65		Sites in UTR
RREB1	NM_001003698	ras responsive element binding protein 1	1	0	0	1	0	0	0	0	eca-miR-142-3p	-0.12	0.77		Sites in UTR
RREB1	NM_001003699	ras responsive element binding protein 1	1	0	0	1	0	0	0	0	eca-miR-142-3p	-0.12	0.77		Sites in UTR
RREB1	NM_001003700	ras responsive element binding protein 1	1	0	0	1	0	0	0	0	eca-miR-142-3p	-0.12	0.77		Sites in UTR
RREB1	NM_001168344	ras responsive element binding protein 1	1	0	0	1	0	0	0	0	eca-miR-142-3p	-0.12	0.77		Sites in UTR
KLF13	NM_015995	Kruppel-like factor 13	1	0	0	1	0	0	0	0	eca-miR-142-3p	-0.12	0.77		Sites in UTR
ITPKB	NM_002221	inositol-trisphosphate 3-kinase B	1	0	0	1	0	0	0	0	eca-miR-142-3p	-0.12	0.77		Sites in UTR
MOBKL3	NM_001100819	MOB1, Mps One Binder kinase activator-like 3 (yeast)	1	0	1	0	0	0	0	0	eca-miR-142-3p	-0.12	0.83		Sites in UTR
MOBKL3	NM_001204094	MOB1, Mps One Binder kinase activator-like 3 (yeast)	1	0	1	0	0	0	0	0	eca-miR-142-3p	-0.12	0.83		Sites in UTR
MOBKL3	NM_015387	MOB1, Mps One Binder kinase activator-like 3 (yeast)	1	0	1	0	0	0	0	0	eca-miR-142-3p	-0.12	0.83		Sites in UTR
MOBKL3	NM_199482	MOB1, Mps One Binder kinase activator-like 3 (yeast)	1	0	1	0	0	0	0	0	eca-miR-142-3p	-0.12	0.83		Sites in UTR
HSPE1-MOBKL3	NM_001202485	HSPE1-MOBKL3 readthrough	1	0	1	0	0	0	0	0	eca-miR-142-3p	-0.12	0.83		Sites in UTR
FBXO45	NM_001105573	F-box protein 45	1	0	0	1	0	0	0	0	eca-miR-142-3p	-0.12	0.77		Sites in UTR
CCDC120	NM_001163321	coiled-coil domain containing 120	1	0	1	0	0	0	0	0	eca-miR-142-3p	-0.12	0.79		Sites in UTR
CCDC120	NM_001163322	coiled-coil domain containing 120	1	0	1	0	0	0	0	0	eca-miR-142-3p	-0.12	0.79		Sites in UTR
CCDC120	NM_001163323	coiled-coil domain containing 120	1	0	1	0	0	0	0	0	eca-miR-142-3p	-0.12	0.79		Sites in UTR
CCDC120	NM_033626	coiled-coil domain containing 120	1	0	1	0	0	0	0	0	eca-miR-142-3p	-0.12	0.79		Sites in UTR
CIITA	NM_000246	class II, major histocompatibility complex, transactivator	1	0	0	1	0	0	0	0	eca-miR-142-3p	-0.12	0.74		Sites in UTR
SLC25A44	NM_014655	solute carrier family 25, member 44	1	0	1	0	0	0	0	0	eca-miR-142-3p	-0.12	0.73		Sites in UTR
FNIP2	NM_020840	folliculin interacting protein 2	1	0	0	1	0	0	0	0	eca-miR-142-3p	-0.12	0.60		Sites in UTR
CRK	NM_005206	v-crk sarcoma virus CT10 oncogene homolog (avian)	1	0	1	0	0	0	0	0	eca-miR-142-3p	-0.12	0.81		Sites in UTR
CRK	NM_016823	v-crk sarcoma virus CT10 oncogene homolog (avian)	1	0	1	0	0	0	0	0	eca-miR-142-3p	-0.12	0.81		Sites in UTR
SNX16	NM_022133	sorting nexin 16	1	0	1	0	0	0	0	0	eca-miR-142-3p	-0.12	0.79		Sites in UTR
SNX16	NM_152836	sorting nexin 16	1	0	1	0	0	0	0	0	eca-miR-142-3p	-0.12	0.79		Sites in UTR
SNX16	NM_152837	sorting nexin 16	1	0	1	0	0	0	0	0	eca-miR-142-3p	-0.12	0.79		Sites in UTR
CD8A	NM_001145873	CD8a molecule	1	0	0	1	0	0	0	0	eca-miR-142-3p	-0.12	0.59		Sites in UTR
CD8A	NM_001768	CD8a molecule	1	0	0	1	0	0	0	0	eca-miR-142-3p	-0.12	0.59		Sites in UTR
CD8A	NM_171827	CD8a molecule	1	0	0	1	0	0	0	0	eca-miR-142-3p	-0.12	0.59		Sites in UTR
HIPK1	NM_181358	homeodomain interacting protein kinase 1	1	0	0	1	0	0	0	0	eca-miR-142-3p	-0.12	0.52		Sites in UTR
HIPK1	NM_198268	homeodomain interacting protein kinase 1	1	0	0	1	0	0	0	0	eca-miR-142-3p	-0.12	0.52		Sites in UTR
HIPK1	NM_198269	homeodomain interacting protein kinase 1	1	0	0	1	0	0	0	0	eca-miR-142-3p	-0.12	0.52		Sites in UTR
LLGL2	NM_001031803	lethal giant larvae homolog 2 (Drosophila)	1	0	1	0	0	0	0	0	eca-miR-142-3p	-0.12	0.83		Sites in UTR
TMEM115	NM_007024	transmembrane protein 115	1	0	1	0	0	0	0	0	eca-miR-142-3p	-0.12	0.77		Sites in UTR
C16orf70	NM_025187	chromosome 16 open reading frame 70	1	0	0	1	0	0	0	0	eca-miR-142-3p	-0.12	0.77		Sites in UTR
ZBTB41	NM_194314	zinc finger and BTB domain containing 41	1	0	1	0	0	0	0	0	eca-miR-142-3p	-0.12	0.82		Sites in UTR
RASSF3	NM_001242691	Ras association (RalGDS/AF-6) domain family member 3	1	0	0	1	0	0	0	0	eca-miR-142-3p	-0.12	0.73		Sites in UTR
RASSF3	NM_178169	Ras association (RalGDS/AF-6) domain family member 3	1	0	0	1	0	0	0	0	eca-miR-142-3p	-0.12	0.73		Sites in UTR
ZCCHC24	NM_153367	zinc finger, CCHC domain containing 24	1	0	0	1	0	0	0	0	eca-miR-142-3p	-0.11	0.74		Sites in UTR
RAB3D	NM_004283	RAB3D, member RAS oncogene family	1	0	1	0	0	0	0	0	eca-miR-142-3p	-0.11	0.58		Sites in UTR
NR1D2	NM_001145425	nuclear receptor subfamily 1, group D, member 2	1	1	0	0	0	0	0	0	eca-miR-142-3p	-0.11	0.58		Sites in UTR
NR1D2	NM_005126	nuclear receptor subfamily 1, group D, member 2	1	1	0	0	0	0	0	0	eca-miR-142-3p	-0.11	0.58		Sites in UTR
PCGF3	NM_006315	polycomb group ring finger 3	1	0	1	0	1	0	0	1	eca-miR-142-3p	-0.11	0.86		Sites in UTR
PARD6B	NM_032521	par-6 partitioning defective 6 homolog beta (C. elegans)	1	0	1	0	0	0	0	0	eca-miR-142-3p	-0.11	0.81		Sites in UTR
RAB6B	NM_016577	RAB6B, member RAS oncogene family	1	0	1	0	0	0	0	0	eca-miR-142-3p	-0.11	0.72		Sites in UTR
RNF24	NM_001134337	ring finger protein 24	1	0	1	0	0	0	0	0	eca-miR-142-3p	-0.11	0.70		Sites in UTR
RNF24	NM_001134338	ring finger protein 24	1	0	1	0	0	0	0	0	eca-miR-142-3p	-0.11	0.70		Sites in UTR
RNF24	NM_007219	ring finger protein 24	1	0	1	0	0	0	0	0	eca-miR-142-3p	-0.11	0.70		Sites in UTR
RAP1GAP2	NM_001100398	RAP1 GTPase activating protein 2	1	0	1	0	0	0	0	0	eca-miR-142-3p	-0.11	0.83		Sites in UTR
RAP1GAP2	NM_015085	RAP1 GTPase activating protein 2	1	0	1	0	0	0	0	0	eca-miR-142-3p	-0.11	0.83		Sites in UTR
DDX39B	NM_004640	DEAD (Asp-Glu-Ala-Asp) box polypeptide 39B	1	0	1	0	0	0	0	0	eca-miR-142-3p	-0.11	0.82		Sites in UTR
DDX39B	NM_080598	DEAD (Asp-Glu-Ala-Asp) box polypeptide 39B	1	0	1	0	0	0	0	0	eca-miR-142-3p	-0.11	0.82		Sites in UTR
PICALM	NM_001008660	phosphatidylinositol binding clathrin assembly protein	1	0	0	1	0	0	0	0	eca-miR-142-3p	-0.10	0.65		Sites in UTR
PICALM	NM_001206946	phosphatidylinositol binding clathrin assembly protein	1	0	0	1	0	0	0	0	eca-miR-142-3p	-0.10	0.65		Sites in UTR
PICALM	NM_001206947	phosphatidylinositol binding clathrin assembly protein	1	0	0	1	0	0	0	0	eca-miR-142-3p	-0.10	0.65		Sites in UTR
PICALM	NM_007166	phosphatidylinositol binding clathrin assembly protein	1	0	0	1	0	0	0	0	eca-miR-142-3p	-0.10	0.65		Sites in UTR
SOX11	NM_003108	SRY (sex determining region Y)-box 11	1	0	1	0	1	0	1	0	eca-miR-142-3p	-0.10	0.77		Sites in UTR
PLXND1	NM_015103	plexin D1	1	0	1	0	0	0	0	0	eca-miR-142-3p	-0.10	0.78		Sites in UTR
CHRNE	NM_000080	cholinergic receptor, nicotinic, epsilon	1	0	0	1	0	0	0	0	eca-miR-142-3p	-0.10	0.77		Sites in UTR
QKI	NM_206853	quaking homolog, KH domain RNA binding (mouse)	1	0	1	0	2	1	0	1	eca-miR-142-3p	-0.10	0.85		Sites in UTR
QKI	NM_206854	quaking homolog, KH domain RNA binding (mouse)	1	0	1	0	2	1	0	1	eca-miR-142-3p	-0.10	0.85		Sites in UTR
QKI	NM_206855	quaking homolog, KH domain RNA binding (mouse)	1	0	1	0	2	1	0	1	eca-miR-142-3p	-0.10	0.85		Sites in UTR
SETD1B	NM_015048	SET domain containing 1B	1	0	1	0	1	0	1	0	eca-miR-142-3p	-0.10	0.84		Sites in UTR
ADCY9	NM_001116	adenylate cyclase 9	1	0	1	0	0	0	0	0	eca-miR-142-3p	-0.09	0.82		Sites in UTR
IKZF1	NM_001220765	IKAROS family zinc finger 1 (Ikaros)	1	0	0	1	0	0	0	0	eca-miR-142-3p	-0.09	0.68		Sites in UTR
IKZF1	NM_001220766	IKAROS family zinc finger 1 (Ikaros)	1	0	0	1	0	0	0	0	eca-miR-142-3p	-0.09	0.68		Sites in UTR
IKZF1	NM_001220767	IKAROS family zinc finger 1 (Ikaros)	1	0	0	1	0	0	0	0	eca-miR-142-3p	-0.09	0.68		Sites in UTR
IKZF1	NM_001220768	IKAROS family zinc finger 1 (Ikaros)	1	0	0	1	0	0	0	0	eca-miR-142-3p	-0.09	0.68		Sites in UTR
IKZF1	NM_001220769	IKAROS family zinc finger 1 (Ikaros)	1	0	0	1	0	0	0	0	eca-miR-142-3p	-0.09	0.68		Sites in UTR
IKZF1	NM_001220770	IKAROS family zinc finger 1 (Ikaros)	1	0	0	1	0	0	0	0	eca-miR-142-3p	-0.09	0.68		Sites in UTR
IKZF1	NM_001220771	IKAROS family zinc finger 1 (Ikaros)	1	0	0	1	0	0	0	0	eca-miR-142-3p	-0.09	0.68		Sites in UTR
IKZF1	NM_001220772	IKAROS family zinc finger 1 (Ikaros)	1	0	0	1	0	0	0	0	eca-miR-142-3p	-0.09	0.68		Sites in UTR
IKZF1	NM_001220773	IKAROS family zinc finger 1 (Ikaros)	1	0	0	1	0	0	0	0	eca-miR-142-3p	-0.09	0.68		Sites in UTR
IKZF1	NM_001220774	IKAROS family zinc finger 1 (Ikaros)	1	0	0	1	0	0	0	0	eca-miR-142-3p	-0.09	0.68		Sites in UTR
IKZF1	NM_001220775	IKAROS family zinc finger 1 (Ikaros)	1	0	0	1	0	0	0	0	eca-miR-142-3p	-0.09	0.68		Sites in UTR
IKZF1	NM_001220776	IKAROS family zinc finger 1 (Ikaros)	1	0	0	1	0	0	0	0	eca-miR-142-3p	-0.09	0.68		Sites in UTR
IKZF1	NM_006060	IKAROS family zinc finger 1 (Ikaros)	1	0	0	1	0	0	0	0	eca-miR-142-3p	-0.09	0.68		Sites in UTR
DYNC1LI2	NM_006141	dynein, cytoplasmic 1, light intermediate chain 2	1	0	1	0	0	0	0	0	eca-miR-142-3p	-0.09	0.76		Sites in UTR
ERG	NM_001136154	v-ets erythroblastosis virus E26 oncogene homolog (avian)	1	0	1	0	0	0	0	0	eca-miR-142-3p	-0.09	0.83		Sites in UTR
ERG	NM_001136155	v-ets erythroblastosis virus E26 oncogene homolog (avian)	1	0	1	0	0	0	0	0	eca-miR-142-3p	-0.09	0.83		Sites in UTR
ERG	NM_004449	v-ets erythroblastosis virus E26 oncogene homolog (avian)	1	0	1	0	0	0	0	0	eca-miR-142-3p	-0.09	0.83		Sites in UTR
ERG	NM_182918	v-ets erythroblastosis virus E26 oncogene homolog (avian)	1	0	1	0	0	0	0	0	eca-miR-142-3p	-0.09	0.83		Sites in UTR
TESK2	NM_007170	testis-specific kinase 2	1	0	0	1	0	0	0	0	eca-miR-142-3p	-0.09	0.67		Sites in UTR
ITPR3	NM_002224	inositol 1,4,5-trisphosphate receptor, type 3	1	0	0	1	0	0	0	0	eca-miR-142-3p	-0.09	0.76		Sites in UTR
FBXO21	NM_015002	F-box protein 21	1	0	1	0	0	0	0	0	eca-miR-142-3p	-0.08	0.82		Sites in UTR
FBXO21	NM_033624	F-box protein 21	1	0	1	0	0	0	0	0	eca-miR-142-3p	-0.08	0.82		Sites in UTR
SLC7A11	NM_014331	solute carrier family 7 (anionic amino acid transporter light chain, xc- system), member 11	1	0	1	0	0	0	0	0	eca-miR-142-3p	-0.08	0.56		Sites in UTR
SLC9A6	NM_001042537	solute carrier family 9 (sodium/hydrogen exchanger), member 6	1	1	0	0	0	0	0	0	eca-miR-142-3p	-0.08	0.45		Sites in UTR
SLC9A6	NM_001177651	solute carrier family 9 (sodium/hydrogen exchanger), member 6	1	1	0	0	0	0	0	0	eca-miR-142-3p	-0.08	0.45		Sites in UTR
SLC9A6	NM_006359	solute carrier family 9 (sodium/hydrogen exchanger), member 6	1	1	0	0	0	0	0	0	eca-miR-142-3p	-0.08	0.45		Sites in UTR
ARAP2	NM_015230	ArfGAP with RhoGAP domain, ankyrin repeat and PH domain 2	1	0	0	1	0	0	0	0	eca-miR-142-3p	-0.08	0.56		Sites in UTR
NHSL1	NM_001144060	NHS-like 1	1	0	0	1	0	0	0	0	eca-miR-142-3p	-0.08	0.74		Sites in UTR
NHSL1	NM_020464	NHS-like 1	1	0	0	1	0	0	0	0	eca-miR-142-3p	-0.08	0.74		Sites in UTR
RAB11A	NM_004663	RAB11A, member RAS oncogene family	1	0	0	1	0	0	0	0	eca-miR-142-3p	-0.08	0.70		Sites in UTR
ZZZ3	NM_015534	zinc finger, ZZ-type containing 3	1	0	0	1	0	0	0	0	eca-miR-142-3p	-0.08	0.59		Sites in UTR
TEAD3	NM_003214	TEA domain family member 3	1	0	1	0	0	0	0	0	eca-miR-142-3p	-0.07	0.64		Sites in UTR
FAM127C	NM_001078173	family with sequence similarity 127, member C	1	0	1	0	0	0	0	0	eca-miR-142-3p	-0.07	0.73		Sites in UTR
RAB11A	NM_001206836	RAB11A, member RAS oncogene family	1	0	0	1	0	0	0	0	eca-miR-142-3p	-0.07	0.70		Sites in UTR
SLC25A22	NM_001191060	solute carrier family 25 (mitochondrial carrier: glutamate), member 22	1	0	1	0	0	0	0	0	eca-miR-142-3p	-0.06	0.81		Sites in UTR
SLC25A22	NM_001191061	solute carrier family 25 (mitochondrial carrier: glutamate), member 22	1	0	1	0	0	0	0	0	eca-miR-142-3p	-0.06	0.81		Sites in UTR
SLC25A22	NM_024698	solute carrier family 25 (mitochondrial carrier: glutamate), member 22	1	0	1	0	0	0	0	0	eca-miR-142-3p	-0.06	0.81		Sites in UTR
ACVR2A	NM_001616	activin A receptor, type IIA	1	1	0	0	0	0	0	0	eca-miR-142-3p	-0.06	0.56		Sites in UTR
C20orf112	NM_080616	chromosome 20 open reading frame 112	1	0	0	1	0	0	0	0	eca-miR-142-3p	-0.06	0.63		Sites in UTR
PGRMC2	NM_006320	progesterone receptor membrane component 2	1	0	0	1	0	0	0	0	eca-miR-142-3p	-0.06	0.75		Sites in UTR
IL6ST	NM_175767	interleukin 6 signal transducer (gp130, oncostatin M receptor)	2	1	0	1	0	0	0	0	eca-miR-142-3p	-0.06	0.96		Sites in UTR
ATXN1L	NM_001137675	ataxin 1-like	1	1	0	0	0	0	0	0	eca-miR-142-3p	-0.06	0.86		Sites in UTR
ANKFY1	NM_016376	ankyrin repeat and FYVE domain containing 1	1	0	0	1	0	0	0	0	eca-miR-142-3p	-0.05	0.69		Sites in UTR
RBMS1	NM_002897	RNA binding motif, single stranded interacting protein 1	1	0	0	1	0	0	0	0	eca-miR-142-3p	-0.05	0.66		Sites in UTR
RBMS1	NM_016836	RNA binding motif, single stranded interacting protein 1	1	0	0	1	0	0	0	0	eca-miR-142-3p	-0.05	0.66		Sites in UTR
SPRED1	NM_152594	sprouty-related, EVH1 domain containing 1	1	0	1	0	0	0	0	0	eca-miR-142-3p	-0.05	0.82		Sites in UTR
PPP3CA	NM_000944	protein phosphatase 3, catalytic subunit, alpha isozyme	1	0	0	1	0	0	0	0	eca-miR-142-3p	-0.05	0.66		Sites in UTR
PPP3CA	NM_001130691	protein phosphatase 3, catalytic subunit, alpha isozyme	1	0	0	1	0	0	0	0	eca-miR-142-3p	-0.05	0.66		Sites in UTR
PPP3CA	NM_001130692	protein phosphatase 3, catalytic subunit, alpha isozyme	1	0	0	1	0	0	0	0	eca-miR-142-3p	-0.05	0.66		Sites in UTR
IPMK	NM_152230	inositol polyphosphate multikinase	1	1	0	0	0	0	0	0	eca-miR-142-3p	-0.04	0.82		Sites in UTR
ZDHHC9	NM_001008222	zinc finger, DHHC-type containing 9	1	0	1	0	0	0	0	0	eca-miR-142-3p	-0.04	0.70		Sites in UTR
ZDHHC9	NM_016032	zinc finger, DHHC-type containing 9	1	0	1	0	0	0	0	0	eca-miR-142-3p	-0.04	0.70		Sites in UTR
SDC4	NM_002999	syndecan 4	1	0	1	0	0	0	0	0	eca-miR-142-3p	-0.04	0.67		Sites in UTR
AFF1	NM_001166693	AF4/FMR2 family, member 1	2	1	0	1	0	0	0	0	eca-miR-142-3p	> -0.04	0.94		Sites in UTR
AFF1	NM_005935	AF4/FMR2 family, member 1	2	1	0	1	0	0	0	0	eca-miR-142-3p	> -0.04	0.94		Sites in UTR
PPM1H	NM_020700	protein phosphatase, Mg2+/Mn2+ dependent, 1H	1	0	1	0	0	0	0	0	eca-miR-142-3p	-0.04	0.71		Sites in UTR
SAMD4A	NM_001161576	sterile alpha motif domain containing 4A	1	0	0	1	0	0	0	0	eca-miR-142-3p	-0.04	0.59		Sites in UTR
SAMD4A	NM_001161577	sterile alpha motif domain containing 4A	1	0	0	1	0	0	0	0	eca-miR-142-3p	-0.04	0.59		Sites in UTR
SAMD4A	NM_015589	sterile alpha motif domain containing 4A	1	0	0	1	0	0	0	0	eca-miR-142-3p	-0.04	0.59		Sites in UTR
RBM27	NM_018989	RNA binding motif protein 27	1	1	0	0	0	0	0	0	eca-miR-142-3p	-0.04	0.57		Sites in UTR
TET3	NM_144993	tet oncogene family member 3	1	1	0	0	0	0	0	0	eca-miR-142-3p	> -0.03	0.76		Sites in UTR
CD84	NM_001184879	CD84 molecule	1	1	0	0	0	0	0	0	eca-miR-142-3p	> -0.03	0.72		Sites in UTR
CD84	NM_001184881	CD84 molecule	1	1	0	0	0	0	0	0	eca-miR-142-3p	> -0.03	0.72		Sites in UTR
CD84	NM_001184882	CD84 molecule	1	1	0	0	0	0	0	0	eca-miR-142-3p	> -0.03	0.72		Sites in UTR
CD84	NM_003874	CD84 molecule	1	1	0	0	0	0	0	0	eca-miR-142-3p	> -0.03	0.72		Sites in UTR
NUCKS1	NM_022731	nuclear casein kinase and cyclin-dependent kinase substrate 1	1	1	0	0	0	0	0	0	eca-miR-142-3p	> -0.03	0.54		Sites in UTR
TRPS1	NM_014112	trichorhinophalangeal syndrome I	1	1	0	0	0	0	0	0	eca-miR-142-3p	> -0.03	0.36		Sites in UTR
GHR	NM_001242461	growth hormone receptor	1	1	0	0	0	0	0	0	eca-miR-142-3p	> -0.03	0.30		Sites in UTR
GHR	NM_001242462	growth hormone receptor	1	1	0	0	0	0	0	0	eca-miR-142-3p	> -0.03	0.30		Sites in UTR
ZNF652	NM_001145365	zinc finger protein 652	1	0	1	0	1	0	0	1	eca-miR-142-3p	> -0.03	0.72		Sites in UTR
ZNF652	NM_014897	zinc finger protein 652	1	0	1	0	1	0	0	1	eca-miR-142-3p	> -0.03	0.72		Sites in UTR
PURB	NM_033224	purine-rich element binding protein B	1	0	1	0	0	0	0	0	eca-miR-142-3p	-0.02	0.80		Sites in UTR
ZFP91	NM_001197051	zinc finger protein 91 homolog (mouse)	1	0	0	1	0	0	0	0	eca-miR-142-3p	-0.02	0.74		Sites in UTR
ZFP91	NM_053023	zinc finger protein 91 homolog (mouse)	1	0	0	1	0	0	0	0	eca-miR-142-3p	-0.02	0.74		Sites in UTR
ZNF618	NM_133374	zinc finger protein 618	1	0	1	0	0	0	0	0	eca-miR-142-3p	> -0.02	0.82		Sites in UTR
MLLT1	NM_005934	myeloid/lymphoid or mixed-lineage leukemia (trithorax homolog, Drosophila); translocated to, 1	1	0	1	0	0	0	0	0	eca-miR-142-3p	> -0.02	0.67		Sites in UTR
TGFB2	NM_001135599	transforming growth factor, beta 2	1	0	0	1	0	0	0	0	eca-miR-142-3p	-0.02	0.71		Sites in UTR
TGFB2	NM_003238	transforming growth factor, beta 2	1	0	0	1	0	0	0	0	eca-miR-142-3p	-0.02	0.71		Sites in UTR
NFIB	NM_001190737	nuclear factor I/B	1	0	0	1	0	0	0	0	eca-miR-142-3p	-0.01	0.55		Sites in UTR
NFIB	NM_001190738	nuclear factor I/B	1	0	0	1	0	0	0	0	eca-miR-142-3p	-0.01	0.55		Sites in UTR
NFIB	NM_005596	nuclear factor I/B	1	0	0	1	0	0	0	0	eca-miR-142-3p	-0.01	0.55		Sites in UTR
CUX1	NM_001202543	cut-like homeobox 1	1	0	0	1	0	0	0	0	eca-miR-142-3p	> -0.01	0.75		Sites in UTR
CUX1	NM_181552	cut-like homeobox 1	1	0	0	1	0	0	0	0	eca-miR-142-3p	> -0.01	0.75		Sites in UTR
LLGL2	NM_004524	lethal giant larvae homolog 2 (Drosophila)	1	0	1	0	0	0	0	0	eca-miR-142-3p	N/A	0.83		Sites in UTR
PSRC1	NM_001005290	proline/serine-rich coiled-coil 1	1	1	0	0	0	0	0	0	eca-miR-142-3p	N/A	0.54		Sites in UTR

## Sheet: miR-188-5p
Human ortholog of target gene	Representative transcript	Gene name	Conserved sites				Poorly conserved sites				Repre- sentative miRNA	Total context+ score	Aggregate PCT	Links to sites in UTRs
			total	8mer	7mer-m8	7mer-1A	total	8mer	7mer-m8	7mer-1A
TNFSF4	NM_003326	tumor necrosis factor (ligand) superfamily, member 4	1	0	0	1	2	1	1	0	eca-miR-188-5p	-0.59	N/A	Sites in UTR
RICTOR	NM_152756	RPTOR independent companion of MTOR, complex 2	2	1	1	0	0	0	0	0	eca-miR-188-5p	-0.58	N/A	Sites in UTR
FBXO45	NM_001105573	F-box protein 45	1	1	0	0	1	0	1	0	eca-miR-188-5p	-0.53	N/A	Sites in UTR
MTTP	NM_000253	microsomal triglyceride transfer protein	1	1	0	0	1	0	1	0	eca-miR-188-5p	-0.51	N/A	Sites in UTR
TOMM70A	NM_014820	translocase of outer mitochondrial membrane 70 homolog A (S. cerevisiae)	1	1	0	0	1	0	0	1	eca-miR-188-5p	-0.48	N/A	Sites in UTR
C3orf63	NM_001112736	chromosome 3 open reading frame 63	1	0	1	0	2	0	0	2	eca-miR-188-5p	-0.47	N/A	Sites in UTR
PHF3	NM_015153	PHD finger protein 3	1	1	0	0	0	0	0	0	eca-miR-188-5p	-0.47	N/A	Sites in UTR
PTEN	NM_000314	phosphatase and tensin homolog	1	1	0	0	1	0	0	1	eca-miR-188-5p	-0.47	N/A	Sites in UTR
CPT1A	NM_001876	carnitine palmitoyltransferase 1A (liver)	1	0	1	0	1	0	1	0	eca-miR-188-5p	-0.42	N/A	Sites in UTR
TSTD2	NM_139246	thiosulfate sulfurtransferase (rhodanese)-like domain containing 2	1	0	1	0	1	1	0	0	eca-miR-188-5p	-0.41	N/A	Sites in UTR
DLG5	NM_004747	discs, large homolog 5 (Drosophila)	1	1	0	0	0	0	0	0	eca-miR-188-5p	-0.41	N/A	Sites in UTR
FUBP3	NM_003934	far upstream element (FUSE) binding protein 3	1	1	0	0	0	0	0	0	eca-miR-188-5p	-0.41	N/A	Sites in UTR
FBXO9	NM_012347	F-box protein 9	1	1	0	0	0	0	0	0	eca-miR-188-5p	-0.41	N/A	Sites in UTR
SLC12A6	NM_001042494	solute carrier family 12 (potassium/chloride transporters), member 6	1	1	0	0	1	0	1	0	eca-miR-188-5p	-0.40	N/A	Sites in UTR
FOXN2	NM_002158	forkhead box N2	2	1	0	1	1	0	0	1	eca-miR-188-5p	-0.39	N/A	Sites in UTR
CD2AP	NM_012120	CD2-associated protein	1	1	0	0	0	0	0	0	eca-miR-188-5p	-0.39	N/A	Sites in UTR
CCDC6	NM_005436	coiled-coil domain containing 6	1	1	0	0	0	0	0	0	eca-miR-188-5p	-0.38	N/A	Sites in UTR
ATXN7	NM_000333	ataxin 7	1	1	0	0	0	0	0	0	eca-miR-188-5p	-0.36	N/A	Sites in UTR
MLL3	NM_170606	myeloid/lymphoid or mixed-lineage leukemia 3	1	1	0	0	1	0	0	1	eca-miR-188-5p	-0.36	N/A	Sites in UTR
NPHP3	NM_153240	nephronophthisis 3 (adolescent)	1	1	0	0	0	0	0	0	eca-miR-188-5p	-0.35	N/A	Sites in UTR
MAGI1	NM_001033057	membrane associated guanylate kinase, WW and PDZ domain containing 1	1	1	0	0	0	0	0	0	eca-miR-188-5p	-0.35	N/A	Sites in UTR
HDAC9	NM_001204144	histone deacetylase 9	1	1	0	0	0	0	0	0	eca-miR-188-5p	-0.35	N/A	Sites in UTR
KCNG3	NM_133329	potassium voltage-gated channel, subfamily G, member 3	1	1	0	0	1	0	1	0	eca-miR-188-5p	-0.35	N/A	Sites in UTR
ZNF660	NM_173658	zinc finger protein 660	1	1	0	0	0	0	0	0	eca-miR-188-5p	-0.34	N/A	Sites in UTR
C9orf72	NM_018325	chromosome 9 open reading frame 72	1	1	0	0	0	0	0	0	eca-miR-188-5p	-0.34	N/A	Sites in UTR
NBEA	NM_001204197	neurobeachin	1	1	0	0	0	0	0	0	eca-miR-188-5p	-0.34	N/A	Sites in UTR
C6orf106	NM_022758	chromosome 6 open reading frame 106	1	1	0	0	1	0	0	1	eca-miR-188-5p	-0.34	N/A	Sites in UTR
CCNT2	NM_001241	cyclin T2	1	1	0	0	0	0	0	0	eca-miR-188-5p	-0.33	N/A	Sites in UTR
TMEM39A	NM_018266	transmembrane protein 39A	1	1	0	0	0	0	0	0	eca-miR-188-5p	-0.33	N/A	Sites in UTR
GOPC	NM_001017408	golgi-associated PDZ and coiled-coil motif containing	1	1	0	0	0	0	0	0	eca-miR-188-5p	-0.33	N/A	Sites in UTR
CLMN	NM_024734	calmin (calponin-like, transmembrane)	1	0	1	0	2	0	0	2	eca-miR-188-5p	-0.32	N/A	Sites in UTR
GLIS3	NM_001042413	GLIS family zinc finger 3	1	0	1	0	1	0	1	0	eca-miR-188-5p	-0.32	N/A	Sites in UTR
HNRNPA2B1	NM_002137	heterogeneous nuclear ribonucleoprotein A2/B1	1	1	0	0	1	0	0	1	eca-miR-188-5p	-0.32	N/A	Sites in UTR
YWHAZ	NM_001135699	tyrosine 3-monooxygenase/tryptophan 5-monooxygenase activation protein, zeta polypeptide	1	1	0	0	0	0	0	0	eca-miR-188-5p	-0.32	N/A	Sites in UTR
FRMD5	NM_032892	FERM domain containing 5	1	1	0	0	0	0	0	0	eca-miR-188-5p	-0.31	N/A	Sites in UTR
GRHL1	NM_198182	grainyhead-like 1 (Drosophila)	1	0	1	0	0	0	0	0	eca-miR-188-5p	-0.31	N/A	Sites in UTR
RNF144A	NM_014746	ring finger protein 144A	1	0	1	0	1	0	1	0	eca-miR-188-5p	-0.31	N/A	Sites in UTR
DSG3	NM_001944	desmoglein 3	1	1	0	0	1	0	1	0	eca-miR-188-5p	-0.31	N/A	Sites in UTR
SPRED1	NM_152594	sprouty-related, EVH1 domain containing 1	1	0	1	0	1	0	0	1	eca-miR-188-5p	-0.30	N/A	Sites in UTR
SRSF7	NM_001031684	serine/arginine-rich splicing factor 7	1	0	1	0	0	0	0	0	eca-miR-188-5p	-0.29	N/A	Sites in UTR
ZFP91	NM_001197051	zinc finger protein 91 homolog (mouse)	1	1	0	0	0	0	0	0	eca-miR-188-5p	-0.29	N/A	Sites in UTR
USP47	NM_017944	ubiquitin specific peptidase 47	1	0	1	0	1	0	0	1	eca-miR-188-5p	-0.29	N/A	Sites in UTR
NIPBL	NM_015384	Nipped-B homolog (Drosophila)	2	0	2	0	0	0	0	0	eca-miR-188-5p	-0.29	N/A	Sites in UTR
MAFB	NM_005461	v-maf musculoaponeurotic fibrosarcoma oncogene homolog B (avian)	1	0	1	0	0	0	0	0	eca-miR-188-5p	-0.28	N/A	Sites in UTR
NPAS3	NM_001164749	neuronal PAS domain protein 3	1	1	0	0	0	0	0	0	eca-miR-188-5p	-0.28	N/A	Sites in UTR
PCDH9	NM_020403	protocadherin 9	1	1	0	0	0	0	0	0	eca-miR-188-5p	-0.28	N/A	Sites in UTR
SLCO3A1	NM_013272	solute carrier organic anion transporter family, member 3A1	1	0	1	0	1	0	1	0	eca-miR-188-5p	-0.28	N/A	Sites in UTR
PDIK1L	NM_152835	PDLIM1 interacting kinase 1 like	1	1	0	0	0	0	0	0	eca-miR-188-5p	-0.28	N/A	Sites in UTR
CX3CR1	NM_001171171	chemokine (C-X3-C motif) receptor 1	1	1	0	0	1	0	1	0	eca-miR-188-5p	-0.28	N/A	Sites in UTR
UBN2	NM_173569	ubinuclein 2	2	1	0	1	2	0	1	1	eca-miR-188-5p	-0.28	N/A	Sites in UTR
MAP3K3	NM_002401	mitogen-activated protein kinase kinase kinase 3	1	0	1	0	0	0	0	0	eca-miR-188-5p	-0.28	N/A	Sites in UTR
PKNOX1	NM_004571	PBX/knotted 1 homeobox 1	1	0	1	0	1	0	0	1	eca-miR-188-5p	-0.27	N/A	Sites in UTR
COL4A4	NM_000092	collagen, type IV, alpha 4	1	0	1	0	2	0	1	1	eca-miR-188-5p	-0.26	N/A	Sites in UTR
FBXW7	NM_001013415	F-box and WD repeat domain containing 7	1	0	1	0	0	0	0	0	eca-miR-188-5p	-0.26	N/A	Sites in UTR
ZNF654	NM_018293	zinc finger protein 654	1	0	1	0	0	0	0	0	eca-miR-188-5p	-0.26	N/A	Sites in UTR
MGAT3	NM_001098270	mannosyl (beta-1,4-)-glycoprotein beta-1,4-N-acetylglucosaminyltransferase	1	0	1	0	0	0	0	0	eca-miR-188-5p	-0.25	N/A	Sites in UTR
JARID2	NM_004973	jumonji, AT rich interactive domain 2	1	1	0	0	0	0	0	0	eca-miR-188-5p	-0.25	N/A	Sites in UTR
ELOVL6	NM_001130721	ELOVL fatty acid elongase 6	1	0	1	0	0	0	0	0	eca-miR-188-5p	-0.25	N/A	Sites in UTR
FAM117B	NM_173511	family with sequence similarity 117, member B	1	0	1	0	1	0	0	1	eca-miR-188-5p	-0.25	N/A	Sites in UTR
AP1S3	NM_001039569	adaptor-related protein complex 1, sigma 3 subunit	1	0	1	0	0	0	0	0	eca-miR-188-5p	-0.25	N/A	Sites in UTR
FGD6	NM_018351	FYVE, RhoGEF and PH domain containing 6	1	1	0	0	0	0	0	0	eca-miR-188-5p	-0.24	N/A	Sites in UTR
TRIP12	NM_004238	thyroid hormone receptor interactor 12	1	0	1	0	0	0	0	0	eca-miR-188-5p	-0.24	N/A	Sites in UTR
GOLPH3	NM_022130	golgi phosphoprotein 3 (coat-protein)	1	0	1	0	0	0	0	0	eca-miR-188-5p	-0.24	N/A	Sites in UTR
ZFYVE20	NM_022340	zinc finger, FYVE domain containing 20	1	0	1	0	0	0	0	0	eca-miR-188-5p	-0.24	N/A	Sites in UTR
RAP2C	NM_021183	RAP2C, member of RAS oncogene family	1	1	0	0	0	0	0	0	eca-miR-188-5p	-0.23	N/A	Sites in UTR
EVI5	NM_005665	ecotropic viral integration site 5	1	0	1	0	0	0	0	0	eca-miR-188-5p	-0.23	N/A	Sites in UTR
SUZ12	NM_015355	suppressor of zeste 12 homolog (Drosophila)	1	1	0	0	0	0	0	0	eca-miR-188-5p	-0.23	N/A	Sites in UTR
PCYT1B	NM_001163264	phosphate cytidylyltransferase 1, choline, beta	1	0	1	0	0	0	0	0	eca-miR-188-5p	-0.23	N/A	Sites in UTR
ROBO2	NM_001128929	roundabout, axon guidance receptor, homolog 2 (Drosophila)	1	0	1	0	0	0	0	0	eca-miR-188-5p	-0.23	N/A	Sites in UTR
RNF170	NM_001160223	ring finger protein 170	1	0	1	0	0	0	0	0	eca-miR-188-5p	-0.22	N/A	Sites in UTR
SOX4	NM_003107	SRY (sex determining region Y)-box 4	1	0	1	0	1	0	1	0	eca-miR-188-5p	-0.22	N/A	Sites in UTR
MAP1LC3B	NM_022818	microtubule-associated protein 1 light chain 3 beta	1	0	1	0	0	0	0	0	eca-miR-188-5p	-0.22	N/A	Sites in UTR
ZNF281	NM_012482	zinc finger protein 281	1	0	1	0	0	0	0	0	eca-miR-188-5p	-0.22	N/A	Sites in UTR
FNIP1	NM_001008738	folliculin interacting protein 1	1	0	1	0	0	0	0	0	eca-miR-188-5p	-0.22	N/A	Sites in UTR
BCL9	NM_004326	B-cell CLL/lymphoma 9	1	0	1	0	0	0	0	0	eca-miR-188-5p	-0.21	N/A	Sites in UTR
C22orf13	NM_031444	chromosome 22 open reading frame 13	1	0	1	0	0	0	0	0	eca-miR-188-5p	-0.21	N/A	Sites in UTR
WDFY3	NM_014991	WD repeat and FYVE domain containing 3	1	0	1	0	0	0	0	0	eca-miR-188-5p	-0.21	N/A	Sites in UTR
RIMKLA	NM_173642	ribosomal modification protein rimK-like family member A	1	1	0	0	1	0	0	1	eca-miR-188-5p	-0.20	N/A	Sites in UTR
RNF185	NM_001135825	ring finger protein 185	1	0	1	0	0	0	0	0	eca-miR-188-5p	-0.20	N/A	Sites in UTR
P4HB	NM_000918	prolyl 4-hydroxylase, beta polypeptide	1	0	1	0	0	0	0	0	eca-miR-188-5p	-0.20	N/A	Sites in UTR
TFB1M	NM_016020	transcription factor B1, mitochondrial	1	0	1	0	0	0	0	0	eca-miR-188-5p	-0.20	N/A	Sites in UTR
EMP1	NM_001423	epithelial membrane protein 1	1	0	0	1	0	0	0	0	eca-miR-188-5p	-0.20	N/A	Sites in UTR
MKLN1	NM_001145354	muskelin 1, intracellular mediator containing kelch motifs	1	0	1	0	1	0	1	0	eca-miR-188-5p	-0.20	N/A	Sites in UTR
PPP1CC	NM_002710	protein phosphatase 1, catalytic subunit, gamma isozyme	1	0	1	0	0	0	0	0	eca-miR-188-5p	-0.20	N/A	Sites in UTR
ZFHX4	NM_024721	zinc finger homeobox 4	1	0	1	0	0	0	0	0	eca-miR-188-5p	-0.20	N/A	Sites in UTR
NTM	NM_001048209	neurotrimin	1	0	1	0	0	0	0	0	eca-miR-188-5p	-0.20	N/A	Sites in UTR
CPNE8	NM_153634	copine VIII	1	1	0	0	0	0	0	0	eca-miR-188-5p	-0.19	N/A	Sites in UTR
ABCA1	NM_005502	ATP-binding cassette, sub-family A (ABC1), member 1	1	0	1	0	0	0	0	0	eca-miR-188-5p	-0.19	N/A	Sites in UTR
SOS1	NM_005633	son of sevenless homolog 1 (Drosophila)	1	0	1	0	0	0	0	0	eca-miR-188-5p	-0.19	N/A	Sites in UTR
RNF44	NM_014901	ring finger protein 44	1	0	0	1	0	0	0	0	eca-miR-188-5p	-0.19	N/A	Sites in UTR
SCRT2	NM_033129	scratch homolog 2, zinc finger protein (Drosophila)	1	0	0	1	0	0	0	0	eca-miR-188-5p	-0.19	N/A	Sites in UTR
SNX1	NM_003099	sorting nexin 1	1	0	1	0	1	0	0	1	eca-miR-188-5p	-0.19	N/A	Sites in UTR
LAMA4	NM_001105206	laminin, alpha 4	1	0	1	0	0	0	0	0	eca-miR-188-5p	-0.19	N/A	Sites in UTR
RPS6KA3	NM_004586	ribosomal protein S6 kinase, 90kDa, polypeptide 3	1	0	1	0	0	0	0	0	eca-miR-188-5p	-0.19	N/A	Sites in UTR
TPPP	NM_007030	tubulin polymerization promoting protein	1	0	1	0	0	0	0	0	eca-miR-188-5p	-0.19	N/A	Sites in UTR
MBNL1	NM_021038	muscleblind-like (Drosophila)	1	1	0	0	0	0	0	0	eca-miR-188-5p	-0.18	N/A	Sites in UTR
CBFB	NM_001755	core-binding factor, beta subunit	1	1	0	0	0	0	0	0	eca-miR-188-5p	-0.18	N/A	Sites in UTR
TFEC	NM_001018058	transcription factor EC	1	0	1	0	1	0	0	1	eca-miR-188-5p	-0.18	N/A	Sites in UTR
SEL1L	NM_005065	sel-1 suppressor of lin-12-like (C. elegans)	1	0	0	1	0	0	0	0	eca-miR-188-5p	-0.18	N/A	Sites in UTR
RBM23	NM_001077351	RNA binding motif protein 23	1	0	0	1	0	0	0	0	eca-miR-188-5p	-0.17	N/A	Sites in UTR
SLITRK4	NM_001184749	SLIT and NTRK-like family, member 4	1	0	1	0	0	0	0	0	eca-miR-188-5p	-0.17	N/A	Sites in UTR
ZSCAN29	NM_152455	zinc finger and SCAN domain containing 29	1	0	0	1	0	0	0	0	eca-miR-188-5p	-0.17	N/A	Sites in UTR
MSX1	NM_002448	msh homeobox 1	1	0	1	0	0	0	0	0	eca-miR-188-5p	-0.17	N/A	Sites in UTR
IGLON5	NM_001101372	IgLON family member 5	1	0	0	1	0	0	0	0	eca-miR-188-5p	-0.17	N/A	Sites in UTR
SLC14A1	NM_001128588	solute carrier family 14 (urea transporter), member 1 (Kidd blood group)	1	0	1	0	0	0	0	0	eca-miR-188-5p	-0.17	N/A	Sites in UTR
ZBTB44	NM_014155	zinc finger and BTB domain containing 44	1	0	1	0	1	1	0	0	eca-miR-188-5p	-0.17	N/A	Sites in UTR
ACSL3	NM_004457	acyl-CoA synthetase long-chain family member 3	1	0	0	1	0	0	0	0	eca-miR-188-5p	-0.17	N/A	Sites in UTR
TCF20	NM_005650	transcription factor 20 (AR1)	1	0	0	1	1	0	1	0	eca-miR-188-5p	-0.17	N/A	Sites in UTR
CRKL	NM_005207	v-crk sarcoma virus CT10 oncogene homolog (avian)-like	1	0	1	0	0	0	0	0	eca-miR-188-5p	-0.16	N/A	Sites in UTR
FAM126A	NM_032581	family with sequence similarity 126, member A	1	0	1	0	0	0	0	0	eca-miR-188-5p	-0.16	N/A	Sites in UTR
NRG3	NM_001010848	neuregulin 3	1	0	0	1	0	0	0	0	eca-miR-188-5p	-0.16	N/A	Sites in UTR
MAP2K4	NM_003010	mitogen-activated protein kinase kinase 4	1	0	0	1	0	0	0	0	eca-miR-188-5p	-0.16	N/A	Sites in UTR
MAPK8IP2	NM_012324	mitogen-activated protein kinase 8 interacting protein 2	1	0	1	0	0	0	0	0	eca-miR-188-5p	-0.15	N/A	Sites in UTR
RRAS2	NM_001102669	related RAS viral (r-ras) oncogene homolog 2	1	0	1	0	0	0	0	0	eca-miR-188-5p	-0.15	N/A	Sites in UTR
LSM14A	NM_001114093	LSM14A, SCD6 homolog A (S. cerevisiae)	1	0	1	0	0	0	0	0	eca-miR-188-5p	-0.15	N/A	Sites in UTR
WNK3	NM_001002838	WNK lysine deficient protein kinase 3	1	1	0	0	0	0	0	0	eca-miR-188-5p	-0.15	N/A	Sites in UTR
SLC24A2	NM_001193288	solute carrier family 24 (sodium/potassium/calcium exchanger), member 2	1	0	0	1	0	0	0	0	eca-miR-188-5p	-0.15	N/A	Sites in UTR
OSBPL9	NM_024586	oxysterol binding protein-like 9	1	0	0	1	0	0	0	0	eca-miR-188-5p	-0.15	N/A	Sites in UTR
BEND4	NM_001159547	BEN domain containing 4	1	0	0	1	0	0	0	0	eca-miR-188-5p	-0.15	N/A	Sites in UTR
LRRFIP1	NM_001137550	leucine rich repeat (in FLII) interacting protein 1	1	0	1	0	0	0	0	0	eca-miR-188-5p	-0.14	N/A	Sites in UTR
ANKRD12	NM_001083625	ankyrin repeat domain 12	1	0	1	0	0	0	0	0	eca-miR-188-5p	-0.14	N/A	Sites in UTR
UBE2I	NM_003345	ubiquitin-conjugating enzyme E2I	1	0	1	0	0	0	0	0	eca-miR-188-5p	-0.14	N/A	Sites in UTR
SNN	NM_003498	stannin	1	0	1	0	0	0	0	0	eca-miR-188-5p	-0.14	N/A	Sites in UTR
CTNNBIP1	NM_001012329	catenin, beta interacting protein 1	1	0	1	0	0	0	0	0	eca-miR-188-5p	-0.14	N/A	Sites in UTR
PANK1	NM_138316	pantothenate kinase 1	1	0	1	0	1	0	1	0	eca-miR-188-5p	-0.14	N/A	Sites in UTR
TMEM201	NM_001130924	transmembrane protein 201	1	0	0	1	0	0	0	0	eca-miR-188-5p	-0.14	N/A	Sites in UTR
SEMA4D	NM_006378	sema domain, immunoglobulin domain (Ig), transmembrane domain (TM) and short cytoplasmic domain, (semaphorin) 4D	1	0	0	1	0	0	0	0	eca-miR-188-5p	-0.13	N/A	Sites in UTR
SENP3	NM_015670	SUMO1/sentrin/SMT3 specific peptidase 3	1	0	1	0	0	0	0	0	eca-miR-188-5p	-0.13	N/A	Sites in UTR
RAD23B	NM_002874	RAD23 homolog B (S. cerevisiae)	1	0	0	1	0	0	0	0	eca-miR-188-5p	-0.13	N/A	Sites in UTR
LRRTM3	NM_178011	leucine rich repeat transmembrane neuronal 3	1	0	0	1	0	0	0	0	eca-miR-188-5p	-0.13	N/A	Sites in UTR
IGF2BP2	NM_001007225	insulin-like growth factor 2 mRNA binding protein 2	1	1	0	0	0	0	0	0	eca-miR-188-5p	-0.13	N/A	Sites in UTR
STX6	NM_005819	syntaxin 6	1	0	0	1	0	0	0	0	eca-miR-188-5p	-0.12	N/A	Sites in UTR
CORO2A	NM_003389	coronin, actin binding protein, 2A	1	0	0	1	0	0	0	0	eca-miR-188-5p	-0.12	N/A	Sites in UTR
H3F3B	NM_005324	H3 histone, family 3B (H3.3B)	1	0	1	0	0	0	0	0	eca-miR-188-5p	-0.12	N/A	Sites in UTR
ATP6V0A2	NM_012463	ATPase, H+ transporting, lysosomal V0 subunit a2	1	0	1	0	0	0	0	0	eca-miR-188-5p	-0.12	N/A	Sites in UTR
KLF12	NM_007249	Kruppel-like factor 12	1	0	1	0	1	0	1	0	eca-miR-188-5p	-0.12	N/A	Sites in UTR
MARCKS	NM_002356	myristoylated alanine-rich protein kinase C substrate	1	0	1	0	0	0	0	0	eca-miR-188-5p	-0.12	N/A	Sites in UTR
PPP6R3	NM_001164160	protein phosphatase 6, regulatory subunit 3	1	0	1	0	0	0	0	0	eca-miR-188-5p	-0.12	N/A	Sites in UTR
IPO5	NM_002271	importin 5	1	0	1	0	0	0	0	0	eca-miR-188-5p	-0.12	N/A	Sites in UTR
KPNA3	NM_002267	karyopherin alpha 3 (importin alpha 4)	1	1	0	0	0	0	0	0	eca-miR-188-5p	-0.12	N/A	Sites in UTR
UBR7	NM_175748	ubiquitin protein ligase E3 component n-recognin 7 (putative)	1	0	0	1	0	0	0	0	eca-miR-188-5p	-0.12	N/A	Sites in UTR
SLC45A3	NM_033102	solute carrier family 45, member 3	1	0	1	0	0	0	0	0	eca-miR-188-5p	-0.11	N/A	Sites in UTR
AAK1	NM_014911	AP2 associated kinase 1	1	0	1	0	1	0	1	0	eca-miR-188-5p	-0.11	N/A	Sites in UTR
RAD51D	NM_001142571	RAD51 homolog D (S. cerevisiae)	1	0	0	1	0	0	0	0	eca-miR-188-5p	-0.11	N/A	Sites in UTR
SH3BGRL2	NM_031469	SH3 domain binding glutamic acid-rich protein like 2	1	0	1	0	0	0	0	0	eca-miR-188-5p	-0.11	N/A	Sites in UTR
MAP3K9	NM_033141	mitogen-activated protein kinase kinase kinase 9	1	0	1	0	0	0	0	0	eca-miR-188-5p	-0.10	N/A	Sites in UTR
GIGYF2	NM_001103146	GRB10 interacting GYF protein 2	2	0	0	2	0	0	0	0	eca-miR-188-5p	-0.10	N/A	Sites in UTR
CHTF8	NM_001039690	CTF8, chromosome transmission fidelity factor 8 homolog (S. cerevisiae)	1	0	0	1	0	0	0	0	eca-miR-188-5p	-0.10	N/A	Sites in UTR
WHSC1	NM_133334	Wolf-Hirschhorn syndrome candidate 1	1	0	1	0	0	0	0	0	eca-miR-188-5p	-0.10	N/A	Sites in UTR
ETNK1	NM_018638	ethanolamine kinase 1	1	0	1	0	0	0	0	0	eca-miR-188-5p	-0.10	N/A	Sites in UTR
ZC3H12C	NM_033390	zinc finger CCCH-type containing 12C	1	1	0	0	0	0	0	0	eca-miR-188-5p	-0.10	N/A	Sites in UTR
ARL5B	NM_178815	ADP-ribosylation factor-like 5B	1	1	0	0	0	0	0	0	eca-miR-188-5p	-0.10	N/A	Sites in UTR
SENP1	NM_014554	SUMO1/sentrin specific peptidase 1	1	0	0	1	0	0	0	0	eca-miR-188-5p	-0.10	N/A	Sites in UTR
ABLIM3	NM_014945	actin binding LIM protein family, member 3	1	0	1	0	0	0	0	0	eca-miR-188-5p	-0.10	N/A	Sites in UTR
SMG1	NM_015092	smg-1 homolog, phosphatidylinositol 3-kinase-related kinase (C. elegans)	1	0	0	1	0	0	0	0	eca-miR-188-5p	-0.10	N/A	Sites in UTR
SP3	NM_001017371	Sp3 transcription factor	1	0	0	1	0	0	0	0	eca-miR-188-5p	-0.10	N/A	Sites in UTR
LRRC59	NM_018509	leucine rich repeat containing 59	1	0	1	0	0	0	0	0	eca-miR-188-5p	-0.09	N/A	Sites in UTR
ATXN1	NM_000332	ataxin 1	1	0	1	0	1	0	1	0	eca-miR-188-5p	-0.09	N/A	Sites in UTR
PIP4K2A	NM_005028	phosphatidylinositol-5-phosphate 4-kinase, type II, alpha	1	0	0	1	0	0	0	0	eca-miR-188-5p	-0.09	N/A	Sites in UTR
KIF1B	NM_015074	kinesin family member 1B	1	0	0	1	0	0	0	0	eca-miR-188-5p	-0.09	N/A	Sites in UTR
BCL11B	NM_022898	B-cell CLL/lymphoma 11B (zinc finger protein)	1	0	1	0	0	0	0	0	eca-miR-188-5p	-0.09	N/A	Sites in UTR
TET1	NM_030625	tet oncogene 1	1	0	1	0	0	0	0	0	eca-miR-188-5p	-0.09	N/A	Sites in UTR
OPRK1	NM_000912	opioid receptor, kappa 1	1	1	0	0	1	0	0	1	eca-miR-188-5p	-0.09	N/A	Sites in UTR
IPO7	NM_006391	importin 7	1	0	1	0	0	0	0	0	eca-miR-188-5p	-0.08	N/A	Sites in UTR
TMEM135	NM_001168724	transmembrane protein 135	1	0	1	0	0	0	0	0	eca-miR-188-5p	-0.08	N/A	Sites in UTR
SMAD2	NM_001003652	SMAD family member 2	1	0	0	1	0	0	0	0	eca-miR-188-5p	-0.08	N/A	Sites in UTR
ARL3	NM_004311	ADP-ribosylation factor-like 3	1	0	1	0	0	0	0	0	eca-miR-188-5p	-0.08	N/A	Sites in UTR
LRRC8C	NM_032270	leucine rich repeat containing 8 family, member C	1	0	1	0	0	0	0	0	eca-miR-188-5p	-0.08	N/A	Sites in UTR
LSM12	NM_152344	LSM12 homolog (S. cerevisiae)	1	0	1	0	0	0	0	0	eca-miR-188-5p	-0.08	N/A	Sites in UTR
CDH6	NM_004932	cadherin 6, type 2, K-cadherin (fetal kidney)	1	1	0	0	0	0	0	0	eca-miR-188-5p	-0.08	N/A	Sites in UTR
ILDR2	NM_199351	immunoglobulin-like domain containing receptor 2	1	0	1	0	0	0	0	0	eca-miR-188-5p	-0.08	N/A	Sites in UTR
RAB14	NM_016322	RAB14, member RAS oncogene family	1	0	1	0	0	0	0	0	eca-miR-188-5p	-0.07	N/A	Sites in UTR
C14orf43	NM_001043318	chromosome 14 open reading frame 43	1	0	1	0	0	0	0	0	eca-miR-188-5p	-0.07	N/A	Sites in UTR
LCOR	NM_001170765	ligand dependent nuclear receptor corepressor	1	1	0	0	0	0	0	0	eca-miR-188-5p	-0.07	N/A	Sites in UTR
NSUN4	NM_199044	NOP2/Sun domain family, member 4	1	0	0	1	0	0	0	0	eca-miR-188-5p	-0.07	N/A	Sites in UTR
EIF4A1	NM_001204510	eukaryotic translation initiation factor 4A1	1	0	1	0	0	0	0	0	eca-miR-188-5p	-0.07	N/A	Sites in UTR
IL6ST	NM_001190981	interleukin 6 signal transducer (gp130, oncostatin M receptor)	1	1	0	0	0	0	0	0	eca-miR-188-5p	-0.07	N/A	Sites in UTR
XYLT1	NM_022166	xylosyltransferase I	1	0	1	0	0	0	0	0	eca-miR-188-5p	-0.06	N/A	Sites in UTR
AKAP2	NM_001004065	A kinase (PRKA) anchor protein 2	1	1	0	0	0	0	0	0	eca-miR-188-5p	-0.06	N/A	Sites in UTR
PALM2-AKAP2	NM_007203	PALM2-AKAP2 readthrough	1	1	0	0	0	0	0	0	eca-miR-188-5p	-0.06	N/A	Sites in UTR
ELK4	NM_001973	ELK4, ETS-domain protein (SRF accessory protein 1)	1	1	0	0	1	0	0	1	eca-miR-188-5p	-0.06	N/A	Sites in UTR
MTR	NM_000254	5-methyltetrahydrofolate-homocysteine methyltransferase	1	1	0	0	0	0	0	0	eca-miR-188-5p	-0.06	N/A	Sites in UTR
TET2	NM_001127208	tet oncogene family member 2	1	0	0	1	0	0	0	0	eca-miR-188-5p	-0.06	N/A	Sites in UTR
CUX1	NM_001202543	cut-like homeobox 1	2	0	1	1	1	0	1	0	eca-miR-188-5p	> -0.05	N/A	Sites in UTR
CLIC5	NM_001114086	chloride intracellular channel 5	1	0	1	0	0	0	0	0	eca-miR-188-5p	-0.05	N/A	Sites in UTR
DCC	NM_005215	deleted in colorectal carcinoma	1	1	0	0	1	0	0	1	eca-miR-188-5p	-0.05	N/A	Sites in UTR
EPC2	NM_015630	enhancer of polycomb homolog 2 (Drosophila)	1	0	1	0	0	0	0	0	eca-miR-188-5p	-0.04	N/A	Sites in UTR
ENTPD7	NM_020354	ectonucleoside triphosphate diphosphohydrolase 7	1	0	1	0	0	0	0	0	eca-miR-188-5p	-0.04	N/A	Sites in UTR
ELK1	NM_001114123	ELK1, member of ETS oncogene family	1	0	1	0	0	0	0	0	eca-miR-188-5p	-0.04	N/A	Sites in UTR
GATAD2B	NM_020699	GATA zinc finger domain containing 2B	1	0	1	0	1	0	1	0	eca-miR-188-5p	> -0.04	N/A	Sites in UTR
ATP11B	NM_014616	ATPase, class VI, type 11B	1	1	0	0	0	0	0	0	eca-miR-188-5p	-0.03	N/A	Sites in UTR
ONECUT2	NM_004852	one cut homeobox 2	1	1	0	0	0	0	0	0	eca-miR-188-5p	-0.03	N/A	Sites in UTR
EFNB2	NM_004093	ephrin-B2	1	1	0	0	0	0	0	0	eca-miR-188-5p	> -0.03	N/A	Sites in UTR
SYNCRIP	NM_001159673	synaptotagmin binding, cytoplasmic RNA interacting protein	1	1	0	0	0	0	0	0	eca-miR-188-5p	> -0.03	N/A	Sites in UTR
MEX3A	NM_001093725	mex-3 homolog A (C. elegans)	1	0	1	0	0	0	0	0	eca-miR-188-5p	-0.02	N/A	Sites in UTR
MAPT	NM_001123066	microtubule-associated protein tau	1	0	1	0	0	0	0	0	eca-miR-188-5p	> -0.02	N/A	Sites in UTR
DCUN1D5	NM_032299	DCN1, defective in cullin neddylation 1, domain containing 5 (S. cerevisiae)	1	0	1	0	0	0	0	0	eca-miR-188-5p	> -0.02	N/A	Sites in UTR
VPS53	NM_001128159	vacuolar protein sorting 53 homolog (S. cerevisiae)	1	0	0	1	0	0	0	0	eca-miR-188-5p	> -0.01	N/A	Sites in UTR
ATXN7L3	NM_001098833	ataxin 7-like 3	1	1	0	0	0	0	0	0	eca-miR-188-5p	N/A	N/A	Sites in UTR
MEGF11	NM_032445	multiple EGF-like-domains 11	1	0	0	1	0	0	0	0	eca-miR-188-5p	N/A	N/A	Sites in UTR
TBRG1	NM_032811	transforming growth factor beta regulator 1	1	0	1	0	0	0	0	0	eca-miR-188-5p	N/A	N/A	Sites in UTR

## Sheet: miR-199b-5p
ortholog of target gene	Representative transcript	Gene name	Conserved sites				Poorly conserved sites				Repre- sentative miRNA	Total context+ score	Aggregate PCT	Previous TargetScan publication(s)	Links to sites in UTRs
			total	8mer	7mer-m8	7mer-1A	total	8mer	7mer-m8	7mer-1A
IKBKB	NM_001190720	inhibitor of kappa light polypeptide gene enhancer in B-cells, kinase beta	1	1	0	0	4	1	1	2	eca-miR-199b-5p	-1.06	0.86		Sites in UTR
ZNF776	NM_173632	zinc finger protein 776	1	1	0	0	3	2	0	1	eca-miR-199b-5p	-0.93	0.80		Sites in UTR
THUMPD3	NM_001114092	THUMP domain containing 3	1	1	0	0	2	0	2	0	eca-miR-199b-5p	-0.80	0.53		Sites in UTR
M6PR	NM_001207024	mannose-6-phosphate receptor (cation dependent)	1	1	0	0	3	0	1	2	eca-miR-199b-5p	-0.75	0.74		Sites in UTR
C1GALT1	NM_020156	core 1 synthase, glycoprotein-N-acetylgalactosamine 3-beta-galactosyltransferase, 1	1	1	0	0	1	0	1	0	eca-miR-199b-5p	-0.55	0.29		Sites in UTR
SERPINA5	NM_000624	serpin peptidase inhibitor, clade A (alpha-1 antiproteinase, antitrypsin), member 5	1	1	0	0	1	0	1	0	eca-miR-199b-5p	-0.52	0.26		Sites in UTR
YIPF6	NM_001195214	Yip1 domain family, member 6	1	1	0	0	0	0	0	0	eca-miR-199b-5p	-0.50	< 0.1		Sites in UTR
RAD23B	NM_002874	RAD23 homolog B (S. cerevisiae)	2	1	0	1	0	0	0	0	eca-miR-199b-5p	-0.49	0.93		Sites in UTR
ZNF704	NM_001033723	zinc finger protein 704	2	2	0	0	1	0	1	0	eca-miR-199b-5p	-0.47	0.83		Sites in UTR
ZNF474	NM_207317	zinc finger protein 474	1	1	0	0	0	0	0	0	eca-miR-199b-5p	-0.46	0.20		Sites in UTR
HDLBP	NM_005336	high density lipoprotein binding protein	1	1	0	0	0	0	0	0	eca-miR-199b-5p	-0.45	0.92		Sites in UTR
WNT3A	NM_033131	wingless-type MMTV integration site family, member 3A	1	1	0	0	0	0	0	0	eca-miR-199b-5p	-0.42	0.78		Sites in UTR
PIGW	NM_178517	phosphatidylinositol glycan anchor biosynthesis, class W	1	1	0	0	0	0	0	0	eca-miR-199b-5p	-0.41	0.12		Sites in UTR
JAG1	NM_000214	jagged 1	1	0	1	0	1	0	0	1	eca-miR-199b-5p	-0.41	0.55		Sites in UTR
MAGT1	NM_032121	magnesium transporter 1	1	1	0	0	0	0	0	0	eca-miR-199b-5p	-0.40	0.39		Sites in UTR
TBC1D14	NM_001113361	TBC1 domain family, member 14	1	1	0	0	0	0	0	0	eca-miR-199b-5p	-0.40	0.62		Sites in UTR
ZNF329	NM_024620	zinc finger protein 329	1	1	0	0	0	0	0	0	eca-miR-199b-5p	-0.40	0.82		Sites in UTR
AUTS2	NM_015570	autism susceptibility candidate 2	1	1	0	0	0	0	0	0	eca-miR-199b-5p	-0.39	0.47		Sites in UTR
FZD4	NM_012193	frizzled family receptor 4	1	1	0	0	1	0	0	1	eca-miR-199b-5p	-0.37	0.91		Sites in UTR
LARGE	NM_004737	like-glycosyltransferase	1	1	0	0	0	0	0	0	eca-miR-199b-5p	-0.37	0.90		Sites in UTR
GBP3	NM_018284	guanylate binding protein 3	1	1	0	0	0	0	0	0	eca-miR-199b-5p	-0.36	0.15		Sites in UTR
KLHL29	NM_052920	kelch-like 29 (Drosophila)	1	1	0	0	0	0	0	0	eca-miR-199b-5p	-0.35	0.62		Sites in UTR
ERLIN1	NM_001100626	ER lipid raft associated 1	1	0	0	1	1	0	1	0	eca-miR-199b-5p	-0.35	0.70		Sites in UTR
ZNF559	NM_001202406	zinc finger protein 559	1	1	0	0	0	0	0	0	eca-miR-199b-5p	-0.35	< 0.1		Sites in UTR
GPD2	NM_000408	glycerol-3-phosphate dehydrogenase 2 (mitochondrial)	2	1	1	0	0	0	0	0	eca-miR-199b-5p	-0.35	0.31		Sites in UTR
LEPREL1	NM_001134418	leprecan-like 1	1	1	0	0	0	0	0	0	eca-miR-199b-5p	-0.35	0.21		Sites in UTR
PPARGC1A	NM_013261	peroxisome proliferator-activated receptor gamma, coactivator 1 alpha	1	1	0	0	2	0	0	2	eca-miR-199b-5p	-0.34	0.47		Sites in UTR
GMEB1	NM_006582	glucocorticoid modulatory element binding protein 1	1	1	0	0	0	0	0	0	eca-miR-199b-5p	-0.34	0.56		Sites in UTR
GSK3B	NM_001146156	glycogen synthase kinase 3 beta	2	0	2	0	0	0	0	0	eca-miR-199b-5p	-0.33	0.82		Sites in UTR
FAM107B	NM_031453	family with sequence similarity 107, member B	1	1	0	0	0	0	0	0	eca-miR-199b-5p	-0.33	0.73		Sites in UTR
UBL3	NM_007106	ubiquitin-like 3	1	1	0	0	0	0	0	0	eca-miR-199b-5p	-0.32	0.52		Sites in UTR
ETS1	NM_001143820	v-ets erythroblastosis virus E26 oncogene homolog 1 (avian)	1	1	0	0	1	0	0	1	eca-miR-199b-5p	-0.32	0.94		Sites in UTR
CCNL1	NM_020307	cyclin L1	1	0	1	0	0	0	0	0	eca-miR-199b-5p	-0.30	0.36		Sites in UTR
PRPF40A	NM_017892	PRP40 pre-mRNA processing factor 40 homolog A (S. cerevisiae)	1	0	1	0	0	0	0	0	eca-miR-199b-5p	-0.30	0.69		Sites in UTR
RBBP4	NM_001135255	retinoblastoma binding protein 4	1	0	1	0	0	0	0	0	eca-miR-199b-5p	-0.30	0.69		Sites in UTR
RBPMS	NM_001008710	RNA binding protein with multiple splicing	1	0	1	0	1	0	1	0	eca-miR-199b-5p	-0.29	0.62		Sites in UTR
ITGA3	NM_002204	integrin, alpha 3 (antigen CD49C, alpha 3 subunit of VLA-3 receptor)	1	1	0	0	1	0	0	1	eca-miR-199b-5p	-0.27	0.80		Sites in UTR
KLHL3	NM_017415	kelch-like 3 (Drosophila)	2	1	1	0	1	0	1	0	eca-miR-199b-5p	-0.26	0.83		Sites in UTR
BTBD3	NM_014962	BTB (POZ) domain containing 3	1	1	0	0	1	0	1	0	eca-miR-199b-5p	-0.26	0.49		Sites in UTR
CELF2	NM_001025077	CUGBP, Elav-like family member 2	1	0	1	0	1	0	1	0	eca-miR-199b-5p	-0.26	0.38		Sites in UTR
PHF21B	NM_001135862	PHD finger protein 21B	1	0	1	0	0	0	0	0	eca-miR-199b-5p	-0.25	0.65		Sites in UTR
FXR1	NM_001013438	fragile X mental retardation, autosomal homolog 1	2	0	1	1	1	1	0	0	eca-miR-199b-5p	-0.25	0.94		Sites in UTR
LCOR	NM_001170765	ligand dependent nuclear receptor corepressor	2	1	0	1	0	0	0	0	eca-miR-199b-5p	-0.24	0.76		Sites in UTR
TM9SF3	NM_020123	transmembrane 9 superfamily member 3	1	0	1	0	0	0	0	0	eca-miR-199b-5p	-0.23	0.65		Sites in UTR
TRAF3	NM_001199427	TNF receptor-associated factor 3	1	0	1	0	0	0	0	0	eca-miR-199b-5p	-0.23	0.69		Sites in UTR
KIAA0040	NM_001162893	KIAA0040	1	1	0	0	1	0	0	1	eca-miR-199b-5p	-0.23	0.24		Sites in UTR
KIAA2018	NM_001009899	KIAA2018	1	0	1	0	0	0	0	0	eca-miR-199b-5p	-0.22	0.62		Sites in UTR
ACVR2B	NM_001106	activin A receptor, type IIB	2	2	0	0	0	0	0	0	eca-miR-199b-5p	-0.22	0.97		Sites in UTR
HDAC9	NM_178423	histone deacetylase 9	1	0	1	0	0	0	0	0	eca-miR-199b-5p	-0.22	0.44		Sites in UTR
RORB	NM_006914	RAR-related orphan receptor B	1	0	1	0	0	0	0	0	eca-miR-199b-5p	-0.22	0.55		Sites in UTR
GPR124	NM_032777	G protein-coupled receptor 124	1	0	0	1	1	0	0	1	eca-miR-199b-5p	-0.21	0.77		Sites in UTR
CDC73	NM_024529	cell division cycle 73, Paf1/RNA polymerase II complex component, homolog (S. cerevisiae)	1	0	1	0	0	0	0	0	eca-miR-199b-5p	-0.21	0.33		Sites in UTR
CEP350	NM_014810	centrosomal protein 350kDa	1	0	0	1	1	0	0	1	eca-miR-199b-5p	-0.21	0.46		Sites in UTR
NUPL1	NM_001008564	nucleoporin like 1	1	0	0	1	0	0	0	0	eca-miR-199b-5p	-0.20	0.60		Sites in UTR
EPHA7	NM_004440	EPH receptor A7	1	0	1	0	0	0	0	0	eca-miR-199b-5p	-0.20	0.29		Sites in UTR
EPHA3	NM_005233	EPH receptor A3	1	1	0	0	0	0	0	0	eca-miR-199b-5p	-0.20	0.43		Sites in UTR
FAM116A	NM_152678	family with sequence similarity 116, member A	1	0	1	0	0	0	0	0	eca-miR-199b-5p	-0.20	0.67		Sites in UTR
UHMK1	NM_001184763	U2AF homology motif (UHM) kinase 1	1	0	0	1	1	1	0	0	eca-miR-199b-5p	-0.18	0.52		Sites in UTR
C14orf159	NM_001102366	chromosome 14 open reading frame 159	1	0	1	0	0	0	0	0	eca-miR-199b-5p	-0.18	0.31		Sites in UTR
MGAT3	NM_001098270	mannosyl (beta-1,4-)-glycoprotein beta-1,4-N-acetylglucosaminyltransferase	1	0	1	0	0	0	0	0	eca-miR-199b-5p	-0.18	0.65		Sites in UTR
ZNF652	NM_001145365	zinc finger protein 652	1	1	0	0	1	0	0	1	eca-miR-199b-5p	-0.18	0.63		Sites in UTR
XIAP	NM_001167	X-linked inhibitor of apoptosis	1	0	1	0	1	0	0	1	eca-miR-199b-5p	-0.18	0.42		Sites in UTR
GPATCH8	NM_001002909	G patch domain containing 8	1	0	0	1	0	0	0	0	eca-miR-199b-5p	-0.17	0.52		Sites in UTR
DEPDC1B	NM_001145208	DEP domain containing 1B	1	0	1	0	0	0	0	0	eca-miR-199b-5p	-0.17	0.49		Sites in UTR
CNN1	NM_001299	calponin 1, basic, smooth muscle	1	0	0	1	0	0	0	0	eca-miR-199b-5p	-0.17	0.58		Sites in UTR
ROCK1	NM_005406	Rho-associated, coiled-coil containing protein kinase 1	1	0	0	1	0	0	0	0	eca-miR-199b-5p	-0.17	0.57		Sites in UTR
FNIP1	NM_001008738	folliculin interacting protein 1	1	0	1	0	0	0	0	0	eca-miR-199b-5p	-0.17	0.30		Sites in UTR
PI4KA	NM_002650	phosphatidylinositol 4-kinase, catalytic, alpha	1	0	0	1	0	0	0	0	eca-miR-199b-5p	-0.16	0.69		Sites in UTR
ITCH	NM_031483	itchy E3 ubiquitin protein ligase homolog (mouse)	1	0	0	1	0	0	0	0	eca-miR-199b-5p	-0.16	0.49		Sites in UTR
DDX6	NM_004397	DEAD (Asp-Glu-Ala-Asp) box polypeptide 6	1	0	0	1	0	0	0	0	eca-miR-199b-5p	-0.16	0.47		Sites in UTR
PPM1B	NM_001033557	protein phosphatase, Mg2+/Mn2+ dependent, 1B	1	0	1	0	0	0	0	0	eca-miR-199b-5p	-0.16	0.30		Sites in UTR
FAM133B	NM_001040057	family with sequence similarity 133, member B	1	0	1	0	0	0	0	0	eca-miR-199b-5p	-0.16	0.36		Sites in UTR
KIF23	NM_004856	kinesin family member 23	1	0	1	0	0	0	0	0	eca-miR-199b-5p	-0.15	0.39		Sites in UTR
TANC2	NM_025185	tetratricopeptide repeat, ankyrin repeat and coiled-coil containing 2	1	0	1	0	0	0	0	0	eca-miR-199b-5p	-0.15	0.30		Sites in UTR
PPP1R12A	NM_001143885	protein phosphatase 1, regulatory (inhibitor) subunit 12A	1	0	0	1	0	0	0	0	eca-miR-199b-5p	-0.14	0.50		Sites in UTR
PRTG	NM_173814	protogenin	1	0	0	1	0	0	0	0	eca-miR-199b-5p	-0.13	0.78		Sites in UTR
SRRM4	NM_194286	serine/arginine repetitive matrix 4	1	0	1	0	1	0	1	0	eca-miR-199b-5p	-0.13	0.69		Sites in UTR
KANK2	NM_001136191	KN motif and ankyrin repeat domains 2	1	0	0	1	0	0	0	0	eca-miR-199b-5p	-0.13	0.55		Sites in UTR
SLC4A8	NM_001039960	solute carrier family 4, sodium bicarbonate cotransporter, member 8	1	0	1	0	0	0	0	0	eca-miR-199b-5p	-0.13	0.25		Sites in UTR
XYLT1	NM_022166	xylosyltransferase I	1	0	0	1	1	0	1	0	eca-miR-199b-5p	-0.12	0.52		Sites in UTR
ZNF740	NM_001004304	zinc finger protein 740	1	0	0	1	1	0	1	0	eca-miR-199b-5p	-0.12	0.59		Sites in UTR
SLC35E4	NM_001001479	solute carrier family 35, member E4	1	0	0	1	0	0	0	0	eca-miR-199b-5p	-0.12	0.51		Sites in UTR
DCTN2	NM_006400	dynactin 2 (p50)	1	0	1	0	0	0	0	0	eca-miR-199b-5p	-0.12	0.22		Sites in UTR
HOXB6	NM_018952	homeobox B6	1	0	0	1	0	0	0	0	eca-miR-199b-5p	-0.11	0.55		Sites in UTR
COL5A3	NM_015719	collagen, type V, alpha 3	1	0	0	1	0	0	0	0	eca-miR-199b-5p	-0.11	0.71		Sites in UTR
KIAA0226	NM_001145642	KIAA0226	1	1	0	0	1	0	1	0	eca-miR-199b-5p	-0.11	0.56		Sites in UTR
AAK1	NM_014911	AP2 associated kinase 1	1	1	0	0	2	0	0	2	eca-miR-199b-5p	-0.11	< 0.1		Sites in UTR
KDM1B	NM_153042	lysine (K)-specific demethylase 1B	1	0	0	1	0	0	0	0	eca-miR-199b-5p	-0.08	0.47		Sites in UTR
SNPH	NM_014723	syntaphilin	1	0	0	1	0	0	0	0	eca-miR-199b-5p	-0.06	0.46		Sites in UTR
C2orf68	NM_001013649	chromosome 2 open reading frame 68	1	0	0	1	0	0	0	0	eca-miR-199b-5p	-0.02	0.55		Sites in UTR

## Sheet: miR-208b
CSNK2A2	NM_001896	casein kinase 2, alpha prime polypeptide	1	1	0	0	0	0	0	0	eca-miR-208b	-0.36	< 0.1		Sites in UTR
MED13	NM_005121	mediator complex subunit 13	1	1	0	0	0	0	0	0	eca-miR-208b	-0.31	0.54		Sites in UTR
NLK	NM_016231	nemo-like kinase	1	1	0	0	0	0	0	0	eca-miR-208b	-0.30	< 0.1		Sites in UTR
MTF2	NM_001164391	metal response element binding transcription factor 2	1	1	0	0	0	0	0	0	eca-miR-208b	-0.29	< 0.1		Sites in UTR
MTF2	NM_001164392	metal response element binding transcription factor 2	1	1	0	0	0	0	0	0	eca-miR-208b	-0.29	< 0.1		Sites in UTR
MTF2	NM_001164393	metal response element binding transcription factor 2	1	1	0	0	0	0	0	0	eca-miR-208b	-0.29	< 0.1		Sites in UTR
MTF2	NM_007358	metal response element binding transcription factor 2	1	1	0	0	0	0	0	0	eca-miR-208b	-0.29	< 0.1		Sites in UTR
ETS1	NM_001143820	v-ets erythroblastosis virus E26 oncogene homolog 1 (avian)	1	1	0	0	0	0	0	0	eca-miR-208b	-0.26	0.59		Sites in UTR
ETS1	NM_001162422	v-ets erythroblastosis virus E26 oncogene homolog 1 (avian)	1	1	0	0	0	0	0	0	eca-miR-208b	-0.26	0.59		Sites in UTR
ETS1	NM_005238	v-ets erythroblastosis virus E26 oncogene homolog 1 (avian)	1	1	0	0	0	0	0	0	eca-miR-208b	-0.26	0.59		Sites in UTR
E2F1	NM_005225	E2F transcription factor 1	1	1	0	0	0	0	0	0	eca-miR-208b	-0.25	0.50		Sites in UTR
EEF1A1	NM_001402	eukaryotic translation elongation factor 1 alpha 1	1	0	0	1	1	0	0	1	eca-miR-208b	-0.24	0.60		Sites in UTR
SOX6	NM_001145811	SRY (sex determining region Y)-box 6	3	0	0	3	0	0	0	0	eca-miR-208b	-0.23	0.89		Sites in UTR
SOX6	NM_001145819	SRY (sex determining region Y)-box 6	3	0	0	3	0	0	0	0	eca-miR-208b	-0.23	0.89		Sites in UTR
SOX6	NM_017508	SRY (sex determining region Y)-box 6	3	0	0	3	0	0	0	0	eca-miR-208b	-0.23	0.89		Sites in UTR
SOX6	NM_033326	SRY (sex determining region Y)-box 6	3	0	0	3	0	0	0	0	eca-miR-208b	-0.23	0.89		Sites in UTR
SCN4A	NM_000334	sodium channel, voltage-gated, type IV, alpha subunit	1	0	0	1	1	1	0	0	eca-miR-208b	-0.20	0.71		Sites in UTR
QKI	NM_006775	quaking homolog, KH domain RNA binding (mouse)	1	0	1	0	1	0	0	1	eca-miR-208b	-0.19	0.17		Sites in UTR
PDCD4	NM_001199492	programmed cell death 4 (neoplastic transformation inhibitor)	2	0	0	2	0	0	0	0	eca-miR-208b	-0.18	0.84		Sites in UTR
PDCD4	NM_014456	programmed cell death 4 (neoplastic transformation inhibitor)	2	0	0	2	0	0	0	0	eca-miR-208b	-0.18	0.84		Sites in UTR
PDCD4	NM_145341	programmed cell death 4 (neoplastic transformation inhibitor)	2	0	0	2	0	0	0	0	eca-miR-208b	-0.18	0.84		Sites in UTR
PIM1	NM_002648	pim-1 oncogene	1	0	0	1	0	0	0	0	eca-miR-208b	-0.18	0.52		Sites in UTR
AMOT	NM_001113490	angiomotin	1	0	0	1	1	1	0	0	eca-miR-208b	-0.17	0.68		Sites in UTR
AMOT	NM_133265	angiomotin	1	0	0	1	1	1	0	0	eca-miR-208b	-0.17	0.68		Sites in UTR
TMBIM6	NM_001098576	transmembrane BAX inhibitor motif containing 6	1	0	0	1	0	0	0	0	eca-miR-208b	-0.16	0.60		Sites in UTR
TMBIM6	NM_003217	transmembrane BAX inhibitor motif containing 6	1	0	0	1	0	0	0	0	eca-miR-208b	-0.16	0.60		Sites in UTR
SNRK	NM_001100594	SNF related kinase	1	0	0	1	3	0	1	2	eca-miR-208b	-0.16	0.77		Sites in UTR
SNRK	NM_017719	SNF related kinase	1	0	0	1	3	0	1	2	eca-miR-208b	-0.16	0.77		Sites in UTR
PTAR1	NM_001099666	protein prenyltransferase alpha subunit repeat containing 1	1	0	0	1	3	0	0	3	eca-miR-208b	-0.15	0.69		Sites in UTR
PHF21B	NM_001135862	PHD finger protein 21B	1	0	0	1	1	0	0	1	eca-miR-208b	-0.15	0.58		Sites in UTR
PHF21B	NM_001242450	PHD finger protein 21B	1	0	0	1	1	0	0	1	eca-miR-208b	-0.15	0.58		Sites in UTR
PHF21B	NM_138415	PHD finger protein 21B	1	0	0	1	1	0	0	1	eca-miR-208b	-0.15	0.58		Sites in UTR
NAV2	NM_001111018	neuron navigator 2	1	0	0	1	0	0	0	0	eca-miR-208b	-0.14	0.59		Sites in UTR
NAV2	NM_001111019	neuron navigator 2	1	0	0	1	0	0	0	0	eca-miR-208b	-0.14	0.59		Sites in UTR
NAV2	NM_145117	neuron navigator 2	1	0	0	1	0	0	0	0	eca-miR-208b	-0.14	0.59		Sites in UTR
NAV2	NM_182964	neuron navigator 2	1	0	0	1	0	0	0	0	eca-miR-208b	-0.14	0.59		Sites in UTR
CDKN1A	NM_000389	cyclin-dependent kinase inhibitor 1A (p21, Cip1)	1	0	0	1	0	0	0	0	eca-miR-208b	-0.14	0.54		Sites in UTR
CDKN1A	NM_001220777	cyclin-dependent kinase inhibitor 1A (p21, Cip1)	1	0	0	1	0	0	0	0	eca-miR-208b	-0.14	0.54		Sites in UTR
CDKN1A	NM_001220778	cyclin-dependent kinase inhibitor 1A (p21, Cip1)	1	0	0	1	0	0	0	0	eca-miR-208b	-0.14	0.54		Sites in UTR
CDKN1A	NM_078467	cyclin-dependent kinase inhibitor 1A (p21, Cip1)	1	0	0	1	0	0	0	0	eca-miR-208b	-0.14	0.54		Sites in UTR
FNIP2	NM_020840	folliculin interacting protein 2	1	0	0	1	0	0	0	0	eca-miR-208b	-0.14	0.49		Sites in UTR
FAM199X	NM_207318	family with sequence similarity 199, X-linked	1	0	0	1	1	0	0	1	eca-miR-208b	-0.13	0.48		Sites in UTR
RFX7	NM_022841	regulatory factor X, 7	1	0	0	1	0	0	0	0	eca-miR-208b	-0.12	0.53		Sites in UTR
MYCBP	NM_012333	c-myc binding protein	1	0	0	1	0	0	0	0	eca-miR-208b	-0.12	0.49		Sites in UTR
QKI	NM_206853	quaking homolog, KH domain RNA binding (mouse)	3	0	1	2	2	0	0	2	eca-miR-208b	-0.12	0.83		Sites in UTR
PABPN1L	NM_001080487	poly(A) binding protein, nuclear 1-like (cytoplasmic)	1	0	0	1	0	0	0	0	eca-miR-208b	-0.12	0.50		Sites in UTR
GATA4	NM_002052	GATA binding protein 4	1	0	0	1	0	0	0	0	eca-miR-208b	-0.12	0.59		Sites in UTR
ASB7	NM_198243	ankyrin repeat and SOCS box containing 7	1	0	0	1	0	0	0	0	eca-miR-208b	-0.12	0.58		Sites in UTR
LCOR	NM_001170765	ligand dependent nuclear receptor corepressor	1	0	0	1	2	0	0	2	eca-miR-208b	-0.12	0.72		Sites in UTR
LCOR	NM_001170766	ligand dependent nuclear receptor corepressor	1	0	0	1	2	0	0	2	eca-miR-208b	-0.12	0.72		Sites in UTR
LCOR	NM_032440	ligand dependent nuclear receptor corepressor	1	0	0	1	2	0	0	2	eca-miR-208b	-0.12	0.72		Sites in UTR
PHLDA2	NM_003311	pleckstrin homology-like domain, family A, member 2	1	0	0	1	0	0	0	0	eca-miR-208b	-0.12	0.55		Sites in UTR
FZD8	NM_031866	frizzled family receptor 8	1	0	0	1	0	0	0	0	eca-miR-208b	-0.11	0.59		Sites in UTR
DDX5	NM_004396	DEAD (Asp-Glu-Ala-Asp) box polypeptide 5	1	0	0	1	0	0	0	0	eca-miR-208b	-0.11	0.52		Sites in UTR
ILF3	NM_001137673	interleukin enhancer binding factor 3, 90kDa	1	0	0	1	0	0	0	0	eca-miR-208b	-0.11	0.51		Sites in UTR
ILF3	NM_004516	interleukin enhancer binding factor 3, 90kDa	1	0	0	1	0	0	0	0	eca-miR-208b	-0.11	0.51		Sites in UTR
FAM110B	NM_147189	family with sequence similarity 110, member B	1	0	0	1	0	0	0	0	eca-miR-208b	-0.11	0.56		Sites in UTR
GLYR1	NM_032569	glyoxylate reductase 1 homolog (Arabidopsis)	1	0	0	1	0	0	0	0	eca-miR-208b	-0.11	0.60		Sites in UTR
AHCYL1	NM_001242673	adenosylhomocysteinase-like 1	1	0	0	1	0	0	0	0	eca-miR-208b	-0.11	0.51		Sites in UTR
AHCYL1	NM_001242674	adenosylhomocysteinase-like 1	1	0	0	1	0	0	0	0	eca-miR-208b	-0.11	0.51		Sites in UTR
AHCYL1	NM_001242675	adenosylhomocysteinase-like 1	1	0	0	1	0	0	0	0	eca-miR-208b	-0.11	0.51		Sites in UTR
AHCYL1	NM_001242676	adenosylhomocysteinase-like 1	1	0	0	1	0	0	0	0	eca-miR-208b	-0.11	0.51		Sites in UTR
AHCYL1	NM_006621	adenosylhomocysteinase-like 1	1	0	0	1	0	0	0	0	eca-miR-208b	-0.11	0.51		Sites in UTR
MTMR3	NM_021090	myotubularin related protein 3	1	0	0	1	0	0	0	0	eca-miR-208b	-0.11	0.53		Sites in UTR
MTMR3	NM_153050	myotubularin related protein 3	1	0	0	1	0	0	0	0	eca-miR-208b	-0.11	0.53		Sites in UTR
MTMR3	NM_153051	myotubularin related protein 3	1	0	0	1	0	0	0	0	eca-miR-208b	-0.11	0.53		Sites in UTR
LRP6	NM_002336	low density lipoprotein receptor-related protein 6	1	0	0	1	0	0	0	0	eca-miR-208b	-0.10	0.59		Sites in UTR
FNDC3A	NM_001079673	fibronectin type III domain containing 3A	1	0	0	1	0	0	0	0	eca-miR-208b	-0.10	0.50		Sites in UTR
FNDC3A	NM_014923	fibronectin type III domain containing 3A	1	0	0	1	0	0	0	0	eca-miR-208b	-0.10	0.50		Sites in UTR
PACS2	NM_001100913	phosphofurin acidic cluster sorting protein 2	1	0	0	1	0	0	0	0	eca-miR-208b	-0.10	0.60		Sites in UTR
PACS2	NM_015197	phosphofurin acidic cluster sorting protein 2	1	0	0	1	0	0	0	0	eca-miR-208b	-0.10	0.60		Sites in UTR
OSBP	NM_002556	oxysterol binding protein	1	0	0	1	0	0	0	0	eca-miR-208b	-0.10	0.50		Sites in UTR
SH2D5	NM_001103160	SH2 domain containing 5	1	0	0	1	0	0	0	0	eca-miR-208b	-0.10	0.47		Sites in UTR
SH2D5	NM_001103161	SH2 domain containing 5	1	0	0	1	0	0	0	0	eca-miR-208b	-0.10	0.47		Sites in UTR
DSG2	NM_001943	desmoglein 2	1	0	0	1	0	0	0	0	eca-miR-208b	-0.09	0.50		Sites in UTR
PTBP2	NM_021190	polypyrimidine tract binding protein 2	1	0	0	1	0	0	0	0	eca-miR-208b	-0.09	0.55		Sites in UTR
EEA1	NM_003566	early endosome antigen 1	1	0	0	1	1	0	0	1	eca-miR-208b	-0.09	0.55		Sites in UTR
JAM3	NM_001205329	junctional adhesion molecule 3	1	0	0	1	0	0	0	0	eca-miR-208b	-0.09	0.49		Sites in UTR
JAM3	NM_032801	junctional adhesion molecule 3	1	0	0	1	0	0	0	0	eca-miR-208b	-0.09	0.49		Sites in UTR
SCRN1	NM_001145513	secernin 1	1	0	0	1	0	0	0	0	eca-miR-208b	-0.08	0.55		Sites in UTR
SCRN1	NM_001145514	secernin 1	1	0	0	1	0	0	0	0	eca-miR-208b	-0.08	0.55		Sites in UTR
SCRN1	NM_001145515	secernin 1	1	0	0	1	0	0	0	0	eca-miR-208b	-0.08	0.55		Sites in UTR
SCRN1	NM_014766	secernin 1	1	0	0	1	0	0	0	0	eca-miR-208b	-0.08	0.55		Sites in UTR
SH3BGRL3	NM_031286	SH3 domain binding glutamic acid-rich protein like 3	1	0	0	1	0	0	0	0	eca-miR-208b	-0.08	0.48		Sites in UTR
DYNLT1	NM_006519	dynein, light chain, Tctex-type 1	1	0	0	1	0	0	0	0	eca-miR-208b	-0.08	0.59		Sites in UTR
ZSWIM6	NM_020928	zinc finger, SWIM-type containing 6	1	0	0	1	0	0	0	0	eca-miR-208b	-0.08	0.54		Sites in UTR
GPT2	NM_001142466	glutamic pyruvate transaminase (alanine aminotransferase) 2	1	0	0	1	0	0	0	0	eca-miR-208b	-0.07	0.54		Sites in UTR
GPT2	NM_133443	glutamic pyruvate transaminase (alanine aminotransferase) 2	1	0	0	1	0	0	0	0	eca-miR-208b	-0.07	0.54		Sites in UTR
LRCH2	NM_020871	leucine-rich repeats and calponin homology (CH) domain containing 2	1	0	0	1	0	0	0	0	eca-miR-208b	-0.07	0.55		Sites in UTR
PTPDC1	NM_152422	protein tyrosine phosphatase domain containing 1	1	0	0	1	0	0	0	0	eca-miR-208b	-0.07	0.58		Sites in UTR
PTPDC1	NM_177995	protein tyrosine phosphatase domain containing 1	1	0	0	1	0	0	0	0	eca-miR-208b	-0.07	0.58		Sites in UTR
SCN2B	NM_004588	sodium channel, voltage-gated, type II, beta	1	0	0	1	0	0	0	0	eca-miR-208b	-0.07	0.57		Sites in UTR
TCF12	NM_003205	transcription factor 12	1	0	0	1	0	0	0	0	eca-miR-208b	-0.07	0.53		Sites in UTR
TCF12	NM_207036	transcription factor 12	1	0	0	1	0	0	0	0	eca-miR-208b	-0.07	0.53		Sites in UTR
TCF12	NM_207037	transcription factor 12	1	0	0	1	0	0	0	0	eca-miR-208b	-0.07	0.53		Sites in UTR
TCF12	NM_207038	transcription factor 12	1	0	0	1	0	0	0	0	eca-miR-208b	-0.07	0.53		Sites in UTR
TCF12	NM_207040	transcription factor 12	1	0	0	1	0	0	0	0	eca-miR-208b	-0.07	0.53		Sites in UTR
COLQ	NM_005677	collagen-like tail subunit (single strand of homotrimer) of asymmetric acetylcholinesterase	1	0	0	1	0	0	0	0	eca-miR-208b	-0.07	0.60		Sites in UTR
COLQ	NM_080538	collagen-like tail subunit (single strand of homotrimer) of asymmetric acetylcholinesterase	1	0	0	1	0	0	0	0	eca-miR-208b	-0.07	0.60		Sites in UTR
COLQ	NM_080539	collagen-like tail subunit (single strand of homotrimer) of asymmetric acetylcholinesterase	1	0	0	1	0	0	0	0	eca-miR-208b	-0.07	0.60		Sites in UTR
KIAA2018	NM_001009899	KIAA2018	1	0	0	1	1	0	0	1	eca-miR-208b	-0.05	0.55		Sites in UTR
BNC2	NM_017637	basonuclin 2	1	0	0	1	1	1	0	0	eca-miR-208b	-0.05	0.51		Sites in UTR
TBC1D22B	NM_017772	TBC1 domain family, member 22B	1	0	0	1	0	0	0	0	eca-miR-208b	-0.05	0.57		Sites in UTR
MTDH	NM_178812	metadherin	1	0	0	1	1	0	0	1	eca-miR-208b	-0.05	0.47		Sites in UTR
HOOK3	NM_032410	hook homolog 3 (Drosophila)	1	0	0	1	0	0	0	0	eca-miR-208b	-0.04	0.60		Sites in UTR
CELSR1	NM_014246	cadherin, EGF LAG seven-pass G-type receptor 1 (flamingo homolog, Drosophila)	1	0	0	1	0	0	0	0	eca-miR-208b	-0.04	0.59		Sites in UTR
USP24	NM_015306	ubiquitin specific peptidase 24	1	0	0	1	0	0	0	0	eca-miR-208b	-0.04	0.55		Sites in UTR
KCNQ5	NM_001160130	potassium voltage-gated channel, KQT-like subfamily, member 5	1	0	0	1	0	0	0	0	eca-miR-208b	-0.04	0.57		Sites in UTR
KCNQ5	NM_001160132	potassium voltage-gated channel, KQT-like subfamily, member 5	1	0	0	1	0	0	0	0	eca-miR-208b	-0.04	0.57		Sites in UTR
KCNQ5	NM_001160133	potassium voltage-gated channel, KQT-like subfamily, member 5	1	0	0	1	0	0	0	0	eca-miR-208b	-0.04	0.57		Sites in UTR
KCNQ5	NM_001160134	potassium voltage-gated channel, KQT-like subfamily, member 5	1	0	0	1	0	0	0	0	eca-miR-208b	-0.04	0.57		Sites in UTR
KCNQ5	NM_019842	potassium voltage-gated channel, KQT-like subfamily, member 5	1	0	0	1	0	0	0	0	eca-miR-208b	-0.04	0.57		Sites in UTR

## Sheet: miR-212
Human ortholog of target gene	Representative transcript	Gene name	Conserved sites				Poorly conserved sites				Repre- sentative miRNA	Total context+ score	Aggregate PCT	Previous TargetScan publication(s)	Links to sites in UTRs
			total	8mer	7mer-m8	7mer-1A	total	8mer	7mer-m8	7mer-1A
SIRT1	NM_001142498	sirtuin 1	1	0	1	0	2	0	1	1	eca-miR-212	-0.48	0.35		Sites in UTR
CDK19	NM_015076	cyclin-dependent kinase 19	2	1	0	1	0	0	0	0	eca-miR-212	-0.48	0.79		Sites in UTR
ANKRD29	NM_173505	ankyrin repeat domain 29	1	1	0	0	1	0	1	0	eca-miR-212	-0.48	0.19		Sites in UTR
LEMD3	NM_001167614	LEM domain containing 3	1	1	0	0	2	0	0	2	eca-miR-212	-0.46	0.60		Sites in UTR
SOX5	NM_006940	SRY (sex determining region Y)-box 5	1	1	0	0	1	0	0	1	eca-miR-212	-0.44	0.79		Sites in UTR
BRWD1	NM_033656	bromodomain and WD repeat domain containing 1	1	1	0	0	1	0	0	1	eca-miR-212	-0.44	0.55		Sites in UTR
TMEM106B	NM_001134232	transmembrane protein 106B	1	1	0	0	2	1	0	1	eca-miR-212	-0.43	0.62		Sites in UTR
ELF2	NM_006874	E74-like factor 2 (ets domain transcription factor)	1	1	0	0	0	0	0	0	eca-miR-212	-0.40	< 0.1		Sites in UTR
GRM3	NM_000840	glutamate receptor, metabotropic 3	1	1	0	0	0	0	0	0	eca-miR-212	-0.39	0.65		Sites in UTR
CALU	NM_001130674	calumenin	1	1	0	0	0	0	0	0	eca-miR-212	-0.38	0.51		Sites in UTR
MEX3C	NM_016626	mex-3 homolog C (C. elegans)	1	1	0	0	0	0	0	0	eca-miR-212	-0.38	0.65		Sites in UTR
RRAS2	NM_001102669	related RAS viral (r-ras) oncogene homolog 2	1	1	0	0	1	0	0	1	eca-miR-212	-0.38	0.11		Sites in UTR
NOVA1	NM_002515	neuro-oncological ventral antigen 1	1	0	0	1	1	1	0	0	eca-miR-212	-0.37	0.29		Sites in UTR
PPFIBP1	NM_001198915	PTPRF interacting protein, binding protein 1 (liprin beta 1)	1	1	0	0	1	0	0	1	eca-miR-212	-0.37	0.64		Sites in UTR
RASA1	NM_002890	RAS p21 protein activator (GTPase activating protein) 1	1	0	1	0	1	0	1	0	eca-miR-212	-0.37	0.45		Sites in UTR
SSH2	NM_033389	slingshot homolog 2 (Drosophila)	2	2	0	0	0	0	0	0	eca-miR-212	-0.37	0.63		Sites in UTR
CXorf36	NM_024689	chromosome X open reading frame 36	1	1	0	0	1	0	1	0	eca-miR-212	-0.36	0.29		Sites in UTR
CSRNP3	NM_001172173	cysteine-serine-rich nuclear protein 3	1	0	1	0	2	0	2	0	eca-miR-212	-0.36	0.28		Sites in UTR
KCNK2	NM_001017424	potassium channel, subfamily K, member 2	1	0	1	0	2	0	1	1	eca-miR-212	-0.35	0.44		Sites in UTR
USP38	NM_032557	ubiquitin specific peptidase 38	1	1	0	0	0	0	0	0	eca-miR-212	-0.35	0.56		Sites in UTR
CFL2	NM_021914	cofilin 2 (muscle)	1	0	1	0	1	0	0	1	eca-miR-212	-0.34	0.27		Sites in UTR
FEM1C	NM_020177	fem-1 homolog c (C. elegans)	1	0	1	0	3	0	0	3	eca-miR-212	-0.34	0.60		Sites in UTR
CSDE1	NM_001007553	cold shock domain containing E1, RNA-binding	1	1	0	0	0	0	0	0	eca-miR-212	-0.34	< 0.1		Sites in UTR
SEMA4G	NM_001203244	sema domain, immunoglobulin domain (Ig), transmembrane domain (TM) and short cytoplasmic domain, (semaphorin) 4G	1	1	0	0	0	0	0	0	eca-miR-212	-0.33	0.72		Sites in UTR
APAF1	NM_001160	apoptotic peptidase activating factor 1	1	1	0	0	0	0	0	0	eca-miR-212	-0.32	0.28		Sites in UTR
SPTY2D1	NM_194285	SPT2, Suppressor of Ty, domain containing 1 (S. cerevisiae)	1	1	0	0	2	0	0	2	eca-miR-212	-0.32	0.19		Sites in UTR
MAGI1	NM_001033057	membrane associated guanylate kinase, WW and PDZ domain containing 1	1	1	0	0	0	0	0	0	eca-miR-212	-0.32	< 0.1		Sites in UTR
SPRYD7	NM_001127482	SPRY domain containing 7	1	0	0	1	1	0	1	0	eca-miR-212	-0.31	0.36		Sites in UTR
JOSD1	NM_014876	Josephin domain containing 1	1	1	0	0	0	0	0	0	eca-miR-212	-0.31	< 0.1		Sites in UTR
TMED7	NM_181836	transmembrane emp24 protein transport domain containing 7	1	1	0	0	1	0	1	0	eca-miR-212	-0.31	0.30		Sites in UTR
LSM11	NM_173491	LSM11, U7 small nuclear RNA associated	1	1	0	0	0	0	0	0	eca-miR-212	-0.30	0.63		Sites in UTR
AMOT	NM_001113490	angiomotin	1	1	0	0	0	0	0	0	eca-miR-212	-0.30	0.23		Sites in UTR
ACVR2B	NM_001106	activin A receptor, type IIB	1	1	0	0	2	0	2	0	eca-miR-212	-0.30	0.58		Sites in UTR
DCUN1D4	NM_001040402	DCN1, defective in cullin neddylation 1, domain containing 4 (S. cerevisiae)	1	0	0	1	4	0	0	4	eca-miR-212	-0.30	0.49		Sites in UTR
RGS7BP	NM_001029875	regulator of G-protein signaling 7 binding protein	2	1	1	0	0	0	0	0	eca-miR-212	-0.30	0.79		Sites in UTR
SALL1	NM_001127892	sal-like 1 (Drosophila)	1	1	0	0	0	0	0	0	eca-miR-212	-0.30	0.30		Sites in UTR
SREBF1	NM_001005291	sterol regulatory element binding transcription factor 1	1	0	1	0	0	0	0	0	eca-miR-212	-0.29	0.48		Sites in UTR
SLC6A1	NM_003042	solute carrier family 6 (neurotransmitter transporter, GABA), member 1	2	1	1	0	0	0	0	0	eca-miR-212	-0.29	0.82		Sites in UTR
CCDC88A	NM_001135597	coiled-coil domain containing 88A	1	0	0	1	3	0	1	2	eca-miR-212	-0.29	0.58		Sites in UTR
CDHR3	NM_152750	cadherin-related family member 3	1	1	0	0	0	0	0	0	eca-miR-212	-0.29	0.23		Sites in UTR
RAPGEF5	NM_012294	Rap guanine nucleotide exchange factor (GEF) 5	2	0	0	2	2	0	1	1	eca-miR-212	-0.28	0.57		Sites in UTR
ADCY3	NM_004036	adenylate cyclase 3	1	0	1	0	0	0	0	0	eca-miR-212	-0.28	0.36		Sites in UTR
H2AFZ	NM_002106	H2A histone family, member Z	1	0	1	0	0	0	0	0	eca-miR-212	-0.27	0.23		Sites in UTR
OSBPL8	NM_001003712	oxysterol binding protein-like 8	1	1	0	0	1	0	1	0	eca-miR-212	-0.27	0.53		Sites in UTR
ARID2	NM_152641	AT rich interactive domain 2 (ARID, RFX-like)	2	0	1	1	2	0	1	1	eca-miR-212	-0.27	0.61		Sites in UTR
CDC40	NM_015891	cell division cycle 40 homolog (S. cerevisiae)	1	0	1	0	0	0	0	0	eca-miR-212	-0.27	0.38		Sites in UTR
SPIN1	NM_006717	spindlin 1	1	0	1	0	1	1	0	0	eca-miR-212	-0.27	0.25		Sites in UTR
ANP32A	NM_006305	acidic (leucine-rich) nuclear phosphoprotein 32 family, member A	1	0	1	0	0	0	0	0	eca-miR-212	-0.25	0.53		Sites in UTR
SERP1	NM_014445	stress-associated endoplasmic reticulum protein 1	1	1	0	0	0	0	0	0	eca-miR-212	-0.25	< 0.1		Sites in UTR
ANKRD40	NM_052855	ankyrin repeat domain 40	1	0	1	0	2	1	0	1	eca-miR-212	-0.25	0.38		Sites in UTR
TMEM43	NM_024334	transmembrane protein 43	1	1	0	0	0	0	0	0	eca-miR-212	-0.24	0.28		Sites in UTR
SS18	NM_001007559	synovial sarcoma translocation, chromosome 18	1	1	0	0	0	0	0	0	eca-miR-212	-0.24	0.21		Sites in UTR
TMEM151B	NM_001137560	transmembrane protein 151B	1	1	0	0	0	0	0	0	eca-miR-212	-0.24	0.36		Sites in UTR
CTGF	NM_001901	connective tissue growth factor	1	0	1	0	0	0	0	0	eca-miR-212	-0.24	0.26		Sites in UTR
PCDH10	NM_032961	protocadherin 10	1	0	1	0	0	0	0	0	eca-miR-212	-0.24	0.40		Sites in UTR
ZFYVE1	NM_021260	zinc finger, FYVE domain containing 1	1	1	0	0	0	0	0	0	eca-miR-212	-0.23	0.36		Sites in UTR
ZNF395	NM_018660	zinc finger protein 395	1	0	0	1	1	0	1	0	eca-miR-212	-0.23	0.33		Sites in UTR
CREB5	NM_001011666	cAMP responsive element binding protein 5	1	0	1	0	1	0	0	1	eca-miR-212	-0.23	0.51		Sites in UTR
RPP14	NM_001098783	ribonuclease P/MRP 14kDa subunit	1	1	0	0	1	0	0	1	eca-miR-212	-0.23	0.73		Sites in UTR
NRCAM	NM_001037132	neuronal cell adhesion molecule	1	1	0	0	0	0	0	0	eca-miR-132	-0.23	< 0.1		Sites in UTR
CC2D1B	NM_032449	coiled-coil and C2 domain containing 1B	1	1	0	0	0	0	0	0	eca-miR-212	-0.22	0.36		Sites in UTR
CLYBL	NM_206808	citrate lyase beta like	1	0	1	0	0	0	0	0	eca-miR-212	-0.22	0.53		Sites in UTR
INTS6	NM_001039937	integrator complex subunit 6	1	0	1	0	0	0	0	0	eca-miR-212	-0.22	0.38		Sites in UTR
COL5A2	NM_000393	collagen, type V, alpha 2	1	0	1	0	1	0	0	1	eca-miR-212	-0.22	0.41		Sites in UTR
DCC	NM_005215	deleted in colorectal carcinoma	1	0	1	0	0	0	0	0	eca-miR-212	-0.22	0.53		Sites in UTR
HIP1R	NM_003959	huntingtin interacting protein 1 related	1	0	1	0	0	0	0	0	eca-miR-212	-0.21	0.34		Sites in UTR
FKBP2	NM_001135208	FK506 binding protein 2, 13kDa	1	0	1	0	0	0	0	0	eca-miR-212	-0.21	0.39		Sites in UTR
PALM2	NM_001037293	paralemmin 2	1	0	1	0	0	0	0	0	eca-miR-212	-0.21	0.53		Sites in UTR
NMT2	NM_004808	N-myristoyltransferase 2	1	0	1	0	1	0	1	0	eca-miR-212	-0.21	0.38		Sites in UTR
MAPT	NM_001123066	microtubule-associated protein tau	1	0	1	0	0	0	0	0	eca-miR-212	-0.21	0.48		Sites in UTR
SLC30A6	NM_001193513	solute carrier family 30 (zinc transporter), member 6	1	0	1	0	0	0	0	0	eca-miR-132	-0.21	0.41		Sites in UTR
LARGE	NM_004737	like-glycosyltransferase	1	0	1	0	0	0	0	0	eca-miR-212	-0.20	0.37		Sites in UTR
EGR1	NM_001964	early growth response 1	1	0	1	0	0	0	0	0	eca-miR-212	-0.20	0.38		Sites in UTR
DCUN1D3	NM_173475	DCN1, defective in cullin neddylation 1, domain containing 3 (S. cerevisiae)	2	0	1	1	0	0	0	0	eca-miR-212	-0.19	0.50		Sites in UTR
C14orf147	NM_138288	chromosome 14 open reading frame 147	1	0	1	0	0	0	0	0	eca-miR-212	-0.19	0.43		Sites in UTR
ProSAPiP1	NM_014731	ProSAPiP1 protein	1	0	1	0	0	0	0	0	eca-miR-212	-0.19	0.44		Sites in UTR
SALL3	NM_171999	sal-like 3 (Drosophila)	1	0	1	0	0	0	0	0	eca-miR-212	-0.19	0.28		Sites in UTR
HNRNPU	NM_004501	heterogeneous nuclear ribonucleoprotein U (scaffold attachment factor A)	1	0	1	0	0	0	0	0	eca-miR-212	-0.18	0.56		Sites in UTR
ARFGAP2	NM_001242832	ADP-ribosylation factor GTPase activating protein 2	1	0	1	0	0	0	0	0	eca-miR-212	-0.18	0.49		Sites in UTR
MEF2A	NM_001130926	myocyte enhancer factor 2A	1	1	0	0	0	0	0	0	eca-miR-212	-0.18	0.31		Sites in UTR
KIAA1549	NM_001164665	KIAA1549	1	0	1	0	1	1	0	0	eca-miR-212	-0.18	0.44		Sites in UTR
NRG2	NM_001184935	neuregulin 2	1	0	1	0	0	0	0	0	eca-miR-212	-0.18	0.54		Sites in UTR
STX16	NM_001001433	syntaxin 16	1	0	0	1	1	0	0	1	eca-miR-212	-0.18	0.46		Sites in UTR
DGCR8	NM_001190326	DiGeorge syndrome critical region gene 8	1	0	1	0	0	0	0	0	eca-miR-212	-0.17	0.23		Sites in UTR
SLC23A2	NM_005116	solute carrier family 23 (nucleobase transporters), member 2	1	0	1	0	0	0	0	0	eca-miR-212	-0.17	0.41		Sites in UTR
CBFA2T2	NM_001032999	core-binding factor, runt domain, alpha subunit 2; translocated to, 2	1	0	0	1	2	0	1	1	eca-miR-212	-0.17	0.48		Sites in UTR
TSC22D3	NM_001015881	TSC22 domain family, member 3	1	0	1	0	0	0	0	0	eca-miR-212	-0.17	0.24		Sites in UTR
AMMECR1	NM_001025580	Alport syndrome, mental retardation, midface hypoplasia and elliptocytosis chromosomal region gene 1	1	0	1	0	0	0	0	0	eca-miR-212	-0.17	0.29		Sites in UTR
TCF7L1	NM_031283	transcription factor 7-like 1 (T-cell specific, HMG-box)	1	0	1	0	0	0	0	0	eca-miR-212	-0.17	0.44		Sites in UTR
ZSWIM6	NM_020928	zinc finger, SWIM-type containing 6	1	0	1	0	0	0	0	0	eca-miR-212	-0.17	0.40		Sites in UTR
RFX3	NM_134428	regulatory factor X, 3 (influences HLA class II expression)	1	0	1	0	0	0	0	0	eca-miR-212	-0.17	0.36		Sites in UTR
BTBD7	NM_001002860	BTB (POZ) domain containing 7	2	0	1	1	1	0	1	0	eca-miR-212	-0.16	0.67		Sites in UTR
IQSEC1	NM_001134382	IQ motif and Sec7 domain 1	1	0	1	0	1	0	1	0	eca-miR-212	-0.16	0.40		Sites in UTR
RSU1	NM_012425	Ras suppressor protein 1	1	0	1	0	0	0	0	0	eca-miR-212	-0.16	0.45		Sites in UTR
MTMR10	NM_017762	myotubularin related protein 10	1	0	0	1	1	0	0	1	eca-miR-212	-0.15	0.41		Sites in UTR
ARIH1	NM_005744	ariadne homolog, ubiquitin-conjugating enzyme E2 binding protein, 1 (Drosophila)	1	0	1	0	0	0	0	0	eca-miR-212	-0.15	0.30		Sites in UTR
SIX4	NM_017420	SIX homeobox 4	1	0	0	1	1	0	1	0	eca-miR-212	-0.15	0.45		Sites in UTR
CNOT2	NM_001199302	CCR4-NOT transcription complex, subunit 2	1	0	1	0	0	0	0	0	eca-miR-212	-0.15	0.38		Sites in UTR
RAB1A	NM_004161	RAB1A, member RAS oncogene family	1	0	1	0	0	0	0	0	eca-miR-212	-0.15	0.22		Sites in UTR
EIF4A2	NM_001967	eukaryotic translation initiation factor 4A2	1	0	1	0	0	0	0	0	eca-miR-212	-0.15	0.35		Sites in UTR
HIC2	NM_015094	hypermethylated in cancer 2	1	0	0	1	0	0	0	0	eca-miR-212	-0.14	0.37		Sites in UTR
ZFHX4	NM_024721	zinc finger homeobox 4	1	0	1	0	1	0	0	1	eca-miR-212	-0.14	0.34		Sites in UTR
KDM5A	NM_001042603	lysine (K)-specific demethylase 5A	2	0	1	1	0	0	0	0	eca-miR-212	-0.13	0.68		Sites in UTR
GATA2	NM_001145661	GATA binding protein 2	1	0	0	1	0	0	0	0	eca-miR-212	-0.13	0.28		Sites in UTR
BTG2	NM_006763	BTG family, member 2	1	0	1	0	0	0	0	0	eca-miR-212	-0.13	0.47		Sites in UTR
LMLN	NM_001136049	leishmanolysin-like (metallopeptidase M8 family)	1	0	1	0	2	1	1	0	eca-miR-212	-0.13	0.46		Sites in UTR
NFIB	NM_001190737	nuclear factor I/B	1	0	0	1	1	0	1	0	eca-miR-212	-0.13	0.48		Sites in UTR
ABCG4	NM_001142505	ATP-binding cassette, sub-family G (WHITE), member 4	1	0	1	0	0	0	0	0	eca-miR-212	-0.12	0.34		Sites in UTR
FOXP2	NM_001172766	forkhead box P2	1	0	1	0	0	0	0	0	eca-miR-212	-0.12	0.34		Sites in UTR
KHDRBS2	NM_152688	KH domain containing, RNA binding, signal transduction associated 2	1	0	0	1	0	0	0	0	eca-miR-212	-0.12	0.29		Sites in UTR
PPP2R5C	NM_001161725	protein phosphatase 2, regulatory subunit B', gamma	1	0	1	0	0	0	0	0	eca-miR-212	-0.12	0.26		Sites in UTR
ACSL3	NM_004457	acyl-CoA synthetase long-chain family member 3	1	0	0	1	0	0	0	0	eca-miR-212	-0.11	0.37		Sites in UTR
GALNT13	NM_052917	UDP-N-acetyl-alpha-D-galactosamine:polypeptide N-acetylgalactosaminyltransferase 13 (GalNAc-T13)	1	0	0	1	0	0	0	0	eca-miR-212	-0.10	0.35		Sites in UTR
MECOM	NM_001105077	MDS1 and EVI1 complex locus	1	0	0	1	0	0	0	0	eca-miR-212	-0.10	0.29		Sites in UTR
TMEM2	NM_001135820	transmembrane protein 2	1	0	0	1	0	0	0	0	eca-miR-212	-0.10	0.37		Sites in UTR
TCF7L2	NM_001146274	transcription factor 7-like 2 (T-cell specific, HMG-box)	1	0	0	1	0	0	0	0	eca-miR-212	-0.10	0.33		Sites in UTR
CDC42BPA	NM_003607	CDC42 binding protein kinase alpha (DMPK-like)	1	0	0	1	1	1	0	0	eca-miR-212	-0.10	0.38		Sites in UTR
ZNF236	NM_007345	zinc finger protein 236	1	0	0	1	1	0	0	1	eca-miR-212	-0.09	0.49		Sites in UTR
AMD1	NM_001033059	adenosylmethionine decarboxylase 1	1	0	1	0	1	0	0	1	eca-miR-212	-0.08	0.28		Sites in UTR
FGFR3	NM_000142	fibroblast growth factor receptor 3	1	0	0	1	0	0	0	0	eca-miR-212	-0.08	0.30		Sites in UTR
PDE5A	NM_001083	phosphodiesterase 5A, cGMP-specific	1	0	0	1	0	0	0	0	eca-miR-212	-0.08	0.34		Sites in UTR
PPM1E	NM_014906	protein phosphatase, Mg2+/Mn2+ dependent, 1E	1	0	0	1	1	0	0	1	eca-miR-212	-0.08	0.32		Sites in UTR
MAMDC2	NM_153267	MAM domain containing 2	1	0	0	1	0	0	0	0	eca-miR-212	-0.08	0.29		Sites in UTR
RASSF3	NM_001242691	Ras association (RalGDS/AF-6) domain family member 3	1	0	0	1	1	0	0	1	eca-miR-212	-0.07	0.40		Sites in UTR
TMEM185B	NM_024121	transmembrane protein 185B	1	0	0	1	1	0	0	1	eca-miR-212	-0.07	0.48		Sites in UTR
MINA	NM_001042533	MYC induced nuclear antigen	1	0	0	1	0	0	0	0	eca-miR-212	-0.07	0.34		Sites in UTR
MAPK1IP1L	NM_144578	mitogen-activated protein kinase 1 interacting protein 1-like	1	0	1	0	1	1	0	0	eca-miR-212	-0.06	0.25		Sites in UTR
B4GALT6	NM_004775	UDP-Gal:betaGlcNAc beta 1,4- galactosyltransferase, polypeptide 6	1	0	0	1	0	0	0	0	eca-miR-212	-0.06	0.33		Sites in UTR
BBX	NM_001142568	bobby sox homolog (Drosophila)	1	0	1	0	1	0	0	1	eca-miR-212	-0.06	0.37		Sites in UTR
CRTC1	NM_001098482	CREB regulated transcription coactivator 1	1	0	1	0	0	0	0	0	eca-miR-212	-0.06	0.51		Sites in UTR
SHANK2	NM_012309	SH3 and multiple ankyrin repeat domains 2	1	0	1	0	0	0	0	0	eca-miR-212	-0.05	0.52		Sites in UTR
NTNG2	NM_032536	netrin G2	1	0	1	0	0	0	0	0	eca-miR-212	-0.05	0.29		Sites in UTR
AEBP2	NM_001114176	AE binding protein 2	1	0	0	1	0	0	0	0	eca-miR-212	-0.05	0.37		Sites in UTR
ITPKB	NM_002221	inositol-trisphosphate 3-kinase B	1	0	0	1	0	0	0	0	eca-miR-212	-0.05	0.34		Sites in UTR
ACVR1	NM_001105	activin A receptor, type I	1	0	0	1	0	0	0	0	eca-miR-212	-0.05	0.32		Sites in UTR
GAB1	NM_002039	GRB2-associated binding protein 1	1	0	0	1	1	0	1	0	eca-miR-212	-0.05	0.38		Sites in UTR
TLN2	NM_015059	talin 2	1	0	0	1	1	0	0	1	eca-miR-212	-0.04	0.37		Sites in UTR
AFF4	NM_014423	AF4/FMR2 family, member 4	1	0	0	1	1	0	0	1	eca-miR-212	-0.04	0.34		Sites in UTR
BAIAP2	NM_017450	BAI1-associated protein 2	1	0	0	1	0	0	0	0	eca-miR-212	-0.03	0.36		Sites in UTR
MLLT6	NM_005937	myeloid/lymphoid or mixed-lineage leukemia (trithorax homolog, Drosophila); translocated to, 6	1	0	1	0	0	0	0	0	eca-miR-212	-0.02	0.26		Sites in UTR
FRYL	NM_015030	FRY-like	1	0	0	1	0	0	0	0	eca-miR-212	-0.02	0.28		Sites in UTR
PDE7B	NM_018945	phosphodiesterase 7B	1	0	0	1	0	0	0	0	eca-miR-212	-0.01	0.37		Sites in UTR

## Sheet: miR-222
Human ortholog of target gene	Representative transcript	Gene name	Conserved sites				Poorly conserved sites				Repre- sentative miRNA	Total context+ score	Aggregate PCT	Previous TargetScan publication(s)	Links to sites in UTRs
			total	8mer	7mer-m8	7mer-1A	total	8mer	7mer-m8	7mer-1A
CDKN1B	NM_004064	cyclin-dependent kinase inhibitor 1B (p27, Kip1)	3	3	0	0	0	0	0	0	eca-miR-222	-0.88	0.76		Sites in UTR
CXCL12	NM_000609	chemokine (C-X-C motif) ligand 12	1	1	0	0	1	1	0	0	eca-miR-222	-0.88	0.27		Sites in UTR
RFX7	NM_022841	regulatory factor X, 7	2	2	0	0	0	0	0	0	eca-miR-222	-0.69	0.77		Sites in UTR
WDR35	NM_001006657	WD repeat domain 35	1	1	0	0	1	0	1	0	eca-miR-222	-0.65	0.21		Sites in UTR
PGAP1	NM_024989	post-GPI attachment to proteins 1	1	1	0	0	2	1	0	1	eca-miR-222	-0.57	0.49		Sites in UTR
GPBP1	NM_001127235	GC-rich promoter binding protein 1	1	1	0	0	1	1	0	0	eca-miR-222	-0.57	0.58		Sites in UTR
RBM24	NM_001143941	RNA binding motif protein 24	2	1	1	0	0	0	0	0	eca-miR-222	-0.56	0.35		Sites in UTR
NAP1L5	NM_153757	nucleosome assembly protein 1-like 5	1	1	0	0	1	0	1	0	eca-miR-222	-0.56	0.16		Sites in UTR
WSB2	NM_018639	WD repeat and SOCS box containing 2	1	1	0	0	1	0	0	1	eca-miR-222	-0.55	0.46		Sites in UTR
AP3B2	NM_004644	adaptor-related protein complex 3, beta 2 subunit	1	1	0	0	0	0	0	0	eca-miR-222	-0.50	< 0.1		Sites in UTR
ZNF181	NM_001029997	zinc finger protein 181	1	1	0	0	1	0	0	1	eca-miR-222	-0.50	0.12		Sites in UTR
CPEB3	NM_001178137	cytoplasmic polyadenylation element binding protein 3	2	1	1	0	0	0	0	0	eca-miR-222	-0.49	0.40		Sites in UTR
IRX5	NM_005853	iroquois homeobox 5	1	1	0	0	0	0	0	0	eca-miR-222	-0.46	0.12		Sites in UTR
CACNB4	NM_000726	calcium channel, voltage-dependent, beta 4 subunit	2	1	0	1	1	0	0	1	eca-miR-222	-0.46	0.53		Sites in UTR
KIT	NM_000222	v-kit Hardy-Zuckerman 4 feline sarcoma viral oncogene homolog	1	1	0	0	1	0	0	1	eca-miR-222	-0.46	0.44		Sites in UTR
PPP2R2A	NM_001177591	protein phosphatase 2, regulatory subunit B, alpha	1	0	0	1	1	1	0	0	eca-miR-222	-0.46	0.46		Sites in UTR
DCUN1D4	NM_001040402	DCN1, defective in cullin neddylation 1, domain containing 4 (S. cerevisiae)	2	1	0	1	0	0	0	0	eca-miR-222	-0.46	0.52		Sites in UTR
KDR	NM_002253	kinase insert domain receptor (a type III receptor tyrosine kinase)	1	1	0	0	0	0	0	0	eca-miR-222	-0.45	0.33		Sites in UTR
NRK	NM_198465	Nik related kinase	1	1	0	0	1	0	0	1	eca-miR-222	-0.45	0.19		Sites in UTR
ZFYVE16	NM_001105251	zinc finger, FYVE domain containing 16	1	1	0	0	1	0	0	1	eca-miR-222	-0.45	0.43		Sites in UTR
ASPH	NM_001164751	aspartate beta-hydroxylase	1	1	0	0	1	0	0	1	eca-miR-222	-0.45	0.48		Sites in UTR
PLXNC1	NM_005761	plexin C1	1	1	0	0	1	0	1	0	eca-miR-222	-0.45	0.19		Sites in UTR
DCUN1D1	NM_020640	DCN1, defective in cullin neddylation 1, domain containing 1 (S. cerevisiae)	1	1	0	0	0	0	0	0	eca-miR-222	-0.45	0.20		Sites in UTR
PCMTD1	NM_052937	protein-L-isoaspartate (D-aspartate) O-methyltransferase domain containing 1	1	1	0	0	0	0	0	0	eca-miR-222	-0.45	0.61		Sites in UTR
ETV3	NM_001145312	ets variant 3	1	1	0	0	0	0	0	0	eca-miR-222	-0.44	0.12		Sites in UTR
VGLL4	NM_001128219	vestigial like 4 (Drosophila)	2	1	1	0	0	0	0	0	eca-miR-222	-0.44	0.23		Sites in UTR
SLC35F2	NM_017515	solute carrier family 35, member F2	1	1	0	0	0	0	0	0	eca-miR-222	-0.43	< 0.1		Sites in UTR
CCDC64	NM_207311	coiled-coil domain containing 64	1	1	0	0	0	0	0	0	eca-miR-222	-0.43	0.61		Sites in UTR
FAM38B	NM_022068	family with sequence similarity 38, member B	1	1	0	0	0	0	0	0	eca-miR-222	-0.42	0.31		Sites in UTR
NRG1	NM_001159995	neuregulin 1	1	1	0	0	0	0	0	0	eca-miR-222	-0.42	0.57		Sites in UTR
NTF3	NM_001102654	neurotrophin 3	1	1	0	0	0	0	0	0	eca-miR-222	-0.42	0.53		Sites in UTR
PIK3R1	NM_001242466	phosphoinositide-3-kinase, regulatory subunit 1 (alpha)	1	1	0	0	2	1	0	1	eca-miR-222	-0.41	0.22		Sites in UTR
MAPK6	NM_002748	mitogen-activated protein kinase 6	1	1	0	0	0	0	0	0	eca-miR-222	-0.41	0.27		Sites in UTR
PPP3R1	NM_000945	protein phosphatase 3, regulatory subunit B, alpha	2	0	1	1	0	0	0	0	eca-miR-222	-0.40	0.41		Sites in UTR
ARNT	NM_001197325	aryl hydrocarbon receptor nuclear translocator	1	1	0	0	1	0	1	0	eca-miR-222	-0.40	0.65		Sites in UTR
RSU1	NM_012425	Ras suppressor protein 1	1	1	0	0	1	0	0	1	eca-miR-222	-0.40	< 0.1		Sites in UTR
NOVA1	NM_002515	neuro-oncological ventral antigen 1	1	1	0	0	0	0	0	0	eca-miR-222	-0.39	0.51		Sites in UTR
SRSF10	NM_001191005	serine/arginine-rich splicing factor 10	1	0	0	1	1	0	1	0	eca-miR-222	-0.39	0.39		Sites in UTR
RGS6	NM_001204416	regulator of G-protein signaling 6	1	1	0	0	1	0	0	1	eca-miR-222	-0.39	0.44		Sites in UTR
ATPAF1	NM_001042546	ATP synthase mitochondrial F1 complex assembly factor 1	1	1	0	0	1	0	1	0	eca-miR-222	-0.38	0.26		Sites in UTR
WNK3	NM_001002838	WNK lysine deficient protein kinase 3	1	1	0	0	1	0	0	1	eca-miR-222	-0.38	0.66		Sites in UTR
CAMKK1	NM_032294	calcium/calmodulin-dependent protein kinase kinase 1, alpha	1	1	0	0	0	0	0	0	eca-miR-222	-0.37	0.32		Sites in UTR
BMF	NM_001003940	Bcl2 modifying factor	1	1	0	0	0	0	0	0	eca-miR-222	-0.37	0.61		Sites in UTR
ETS1	NM_001143820	v-ets erythroblastosis virus E26 oncogene homolog 1 (avian)	2	1	1	0	0	0	0	0	eca-miR-222	-0.37	0.61		Sites in UTR
RALGAPA1	NM_014990	Ral GTPase activating protein, alpha subunit 1 (catalytic)	1	1	0	0	0	0	0	0	eca-miR-222	-0.36	0.39		Sites in UTR
ZC3H13	NM_015070	zinc finger CCCH-type containing 13	1	1	0	0	0	0	0	0	eca-miR-222	-0.36	0.28		Sites in UTR
PPP1R15B	NM_032833	protein phosphatase 1, regulatory (inhibitor) subunit 15B	1	1	0	0	0	0	0	0	eca-miR-222	-0.36	0.29		Sites in UTR
BRWD1	NM_033656	bromodomain and WD repeat domain containing 1	2	1	0	1	2	0	0	2	eca-miR-222	-0.35	0.44		Sites in UTR
ACSL6	NM_001009185	acyl-CoA synthetase long-chain family member 6	1	0	0	1	1	0	0	1	eca-miR-222	-0.35	0.47		Sites in UTR
SUN2	NM_001199579	Sad1 and UNC84 domain containing 2	1	1	0	0	0	0	0	0	eca-miR-222	-0.35	0.44		Sites in UTR
ANGPTL2	NM_012098	angiopoietin-like 2	1	1	0	0	0	0	0	0	eca-miR-222	-0.35	0.61		Sites in UTR
C3orf70	NM_001025266	chromosome 3 open reading frame 70	1	1	0	0	0	0	0	0	eca-miR-222	-0.34	0.34		Sites in UTR
KIAA1370	NM_019600	KIAA1370	1	1	0	0	0	0	0	0	eca-miR-222	-0.34	0.57		Sites in UTR
DPP8	NM_017743	dipeptidyl-peptidase 8	1	1	0	0	0	0	0	0	eca-miR-222	-0.34	0.33		Sites in UTR
GTF2E1	NM_005513	general transcription factor IIE, polypeptide 1, alpha 56kDa	1	1	0	0	0	0	0	0	eca-miR-222	-0.34	0.12		Sites in UTR
STK24	NM_001032296	serine/threonine kinase 24	1	1	0	0	0	0	0	0	eca-miR-222	-0.33	0.15		Sites in UTR
CASP10	NM_001206524	caspase 10, apoptosis-related cysteine peptidase	1	0	1	0	1	0	1	0	eca-miR-222	-0.33	0.23		Sites in UTR
SNX4	NM_003794	sorting nexin 4	1	1	0	0	0	0	0	0	eca-miR-222	-0.33	< 0.1		Sites in UTR
MBD2	NM_003927	methyl-CpG binding domain protein 2	1	1	0	0	0	0	0	0	eca-miR-222	-0.32	0.12		Sites in UTR
ITGB3	NM_000212	integrin, beta 3 (platelet glycoprotein IIIa, antigen CD61)	1	1	0	0	1	0	1	0	eca-miR-222	-0.32	0.16		Sites in UTR
CXADR	NM_001207063	coxsackie virus and adenovirus receptor	1	1	0	0	0	0	0	0	eca-miR-222	-0.32	0.25		Sites in UTR
NSMCE4A	NM_001167865	non-SMC element 4 homolog A (S. cerevisiae)	1	0	1	0	0	0	0	0	eca-miR-222	-0.32	0.12		Sites in UTR
DUSP19	NM_001142314	dual specificity phosphatase 19	1	1	0	0	0	0	0	0	eca-miR-222	-0.32	< 0.1		Sites in UTR
TCF24	NM_001193502	transcription factor 24	1	1	0	0	0	0	0	0	eca-miR-222	-0.31	< 0.1		Sites in UTR
EIF5A2	NM_020390	eukaryotic translation initiation factor 5A2	1	1	0	0	1	0	0	1	eca-miR-222	-0.31	0.30		Sites in UTR
YWHAG	NM_012479	tyrosine 3-monooxygenase/tryptophan 5-monooxygenase activation protein, gamma polypeptide	1	0	1	0	1	0	0	1	eca-miR-222	-0.31	0.22		Sites in UTR
GNAI3	NM_006496	guanine nucleotide binding protein (G protein), alpha inhibiting activity polypeptide 3	1	0	1	0	1	0	0	1	eca-miR-222	-0.31	0.37		Sites in UTR
LMX1A	NM_001174069	LIM homeobox transcription factor 1, alpha	1	1	0	0	0	0	0	0	eca-miR-222	-0.30	0.38		Sites in UTR
SYT10	NM_198992	synaptotagmin X	1	1	0	0	0	0	0	0	eca-miR-222	-0.30	0.34		Sites in UTR
FAM46A	NM_017633	family with sequence similarity 46, member A	1	1	0	0	2	0	0	2	eca-miR-222	-0.30	0.54		Sites in UTR
HEG1	NM_020733	HEG homolog 1 (zebrafish)	1	0	0	1	1	0	1	0	eca-miR-222	-0.30	0.37		Sites in UTR
CENPP	NM_001012267	centromere protein P	1	1	0	0	0	0	0	0	eca-miR-222	-0.30	0.15		Sites in UTR
ARF4	NM_001660	ADP-ribosylation factor 4	1	1	0	0	0	0	0	0	eca-miR-222	-0.29	0.18		Sites in UTR
MEGF9	NM_001080497	multiple EGF-like-domains 9	1	1	0	0	0	0	0	0	eca-miR-222	-0.28	0.53		Sites in UTR
PAIP2	NM_001033112	poly(A) binding protein interacting protein 2	1	1	0	0	0	0	0	0	eca-miR-222	-0.28	0.29		Sites in UTR
BRWD3	NM_153252	bromodomain and WD repeat domain containing 3	1	1	0	0	0	0	0	0	eca-miR-222	-0.28	0.12		Sites in UTR
SHANK2	NM_012309	SH3 and multiple ankyrin repeat domains 2	1	0	1	0	0	0	0	0	eca-miR-222	-0.28	0.12		Sites in UTR
RANBP2	NM_006267	RAN binding protein 2	2	0	1	1	0	0	0	0	eca-miR-222	-0.27	0.42		Sites in UTR
SLAIN2	NM_020846	SLAIN motif family, member 2	1	0	1	0	2	0	1	1	eca-miR-222	-0.27	0.12		Sites in UTR
NR2C1	NM_003297	nuclear receptor subfamily 2, group C, member 1	1	1	0	0	0	0	0	0	eca-miR-222	-0.27	< 0.1		Sites in UTR
APAF1	NM_001160	apoptotic peptidase activating factor 1	1	0	1	0	0	0	0	0	eca-miR-222	-0.26	0.12		Sites in UTR
LIFR	NM_001127671	leukemia inhibitory factor receptor alpha	1	0	1	0	2	1	0	1	eca-miR-222	-0.26	0.14		Sites in UTR
ATP11B	NM_014616	ATPase, class VI, type 11B	1	0	0	1	1	0	0	1	eca-miR-222	-0.26	0.33		Sites in UTR
GPM6A	NM_005277	glycoprotein M6A	1	0	0	1	1	0	1	0	eca-miR-222	-0.26	0.40		Sites in UTR
RUNX2	NM_001015051	runt-related transcription factor 2	1	0	0	1	1	0	1	0	eca-miR-222	-0.26	0.39		Sites in UTR
NFYB	NM_006166	nuclear transcription factor Y, beta	1	0	1	0	0	0	0	0	eca-miR-222	-0.25	0.12		Sites in UTR
AXIN2	NM_004655	axin 2	1	0	1	0	0	0	0	0	eca-miR-222	-0.25	0.12		Sites in UTR
AZI2	NM_022461	5-azacytidine induced 2	1	0	1	0	0	0	0	0	eca-miR-222	-0.25	0.12		Sites in UTR
ZFP36L2	NM_006887	zinc finger protein 36, C3H type-like 2	1	1	0	0	0	0	0	0	eca-miR-222	-0.25	0.53		Sites in UTR
CDK19	NM_015076	cyclin-dependent kinase 19	1	1	0	0	1	0	1	0	eca-miR-222	-0.25	0.33		Sites in UTR
ANKHD1	NM_017747	ankyrin repeat and KH domain containing 1	1	0	1	0	0	0	0	0	eca-miR-222	-0.25	0.12		Sites in UTR
MSL2	NM_001145417	male-specific lethal 2 homolog (Drosophila)	1	1	0	0	0	0	0	0	eca-miR-222	-0.25	< 0.1		Sites in UTR
NAA25	NM_024953	N(alpha)-acetyltransferase 25, NatB auxiliary subunit	1	1	0	0	0	0	0	0	eca-miR-222	-0.24	0.12		Sites in UTR
KLHL24	NM_017644	kelch-like 24 (Drosophila)	1	0	0	1	1	0	1	0	eca-miR-222	-0.24	0.33		Sites in UTR
KDSR	NM_002035	3-ketodihydrosphingosine reductase	1	0	1	0	1	0	0	1	eca-miR-222	-0.24	0.12		Sites in UTR
C2CD2	NM_015500	C2 calcium-dependent domain containing 2	1	1	0	0	0	0	0	0	eca-miR-222	-0.24	0.30		Sites in UTR
PGBD5	NM_024554	piggyBac transposable element derived 5	1	1	0	0	0	0	0	0	eca-miR-222	-0.23	0.49		Sites in UTR
SCD5	NM_001037582	stearoyl-CoA desaturase 5	1	0	1	0	0	0	0	0	eca-miR-222	-0.23	0.12		Sites in UTR
ESYT1	NM_001184796	extended synaptotagmin-like protein 1	1	1	0	0	0	0	0	0	eca-miR-222	-0.23	< 0.1		Sites in UTR
IGDCC4	NM_020962	immunoglobulin superfamily, DCC subclass, member 4	1	0	0	1	1	0	0	1	eca-miR-222	-0.23	0.38		Sites in UTR
DGKE	NM_003647	diacylglycerol kinase, epsilon 64kDa	1	0	1	0	2	0	1	1	eca-miR-222	-0.22	0.22		Sites in UTR
OLA1	NM_001011708	Obg-like ATPase 1	1	1	0	0	1	0	0	1	eca-miR-222	-0.22	< 0.1		Sites in UTR
NR2C2	NM_003298	nuclear receptor subfamily 2, group C, member 2	1	0	1	0	2	0	2	0	eca-miR-222	-0.22	0.23		Sites in UTR
CD47	NM_001777	CD47 molecule	1	1	0	0	1	0	0	1	eca-miR-222	-0.22	< 0.1		Sites in UTR
RAB1A	NM_004161	RAB1A, member RAS oncogene family	1	0	1	0	0	0	0	0	eca-miR-222	-0.21	0.12		Sites in UTR
CPPED1	NM_001099455	calcineurin-like phosphoesterase domain containing 1	1	1	0	0	1	0	0	1	eca-miR-222	-0.21	< 0.1		Sites in UTR
STYX	NM_001130701	serine/threonine/tyrosine interacting protein	1	1	0	0	0	0	0	0	eca-miR-222	-0.21	0.30		Sites in UTR
HOXC10	NM_017409	homeobox C10	1	0	1	0	0	0	0	0	eca-miR-222	-0.21	0.12		Sites in UTR
ZNF629	NM_001080417	zinc finger protein 629	1	0	0	1	1	0	0	1	eca-miR-222	-0.21	0.52		Sites in UTR
KHDRBS2	NM_152688	KH domain containing, RNA binding, signal transduction associated 2	1	0	1	0	0	0	0	0	eca-miR-222	-0.21	0.12		Sites in UTR
USP27X	NM_001145073	ubiquitin specific peptidase 27, X-linked	1	0	1	0	0	0	0	0	eca-miR-222	-0.21	0.12		Sites in UTR
CBL	NM_005188	Cas-Br-M (murine) ecotropic retroviral transforming sequence	1	0	0	1	1	1	0	0	eca-miR-222	-0.21	0.34		Sites in UTR
HEXIM1	NM_006460	hexamethylene bis-acetamide inducible 1	1	0	1	0	0	0	0	0	eca-miR-222	-0.20	0.12		Sites in UTR
PANK3	NM_024594	pantothenate kinase 3	1	0	1	0	0	0	0	0	eca-miR-222	-0.20	0.12		Sites in UTR
CPNE8	NM_153634	copine VIII	1	1	0	0	0	0	0	0	eca-miR-222	-0.20	0.12		Sites in UTR
C18orf25	NM_001008239	chromosome 18 open reading frame 25	1	0	0	1	0	0	0	0	eca-miR-222	-0.20	0.35		Sites in UTR
RNPS1	NM_006711	RNA binding protein S1, serine-rich domain	1	0	0	1	0	0	0	0	eca-miR-222	-0.20	0.33		Sites in UTR
ATP1B1	NM_001677	ATPase, Na+/K+ transporting, beta 1 polypeptide	1	0	0	1	0	0	0	0	eca-miR-222	-0.20	0.32		Sites in UTR
CYP7A1	NM_000780	cytochrome P450, family 7, subfamily A, polypeptide 1	1	0	1	0	0	0	0	0	eca-miR-222	-0.20	0.12		Sites in UTR
CBFB	NM_001755	core-binding factor, beta subunit	1	0	1	0	0	0	0	0	eca-miR-222	-0.19	0.12		Sites in UTR
GABRA1	NM_000806	gamma-aminobutyric acid (GABA) A receptor, alpha 1	1	1	0	0	1	0	0	1	eca-miR-222	-0.19	0.47		Sites in UTR
SOX10	NM_006941	SRY (sex determining region Y)-box 10	1	0	1	0	0	0	0	0	eca-miR-222	-0.19	0.12		Sites in UTR
RPH3A	NM_001143854	rabphilin 3A homolog (mouse)	1	0	1	0	0	0	0	0	eca-miR-222	-0.19	0.12		Sites in UTR
MESDC1	NM_022566	mesoderm development candidate 1	1	0	1	0	0	0	0	0	eca-miR-222	-0.19	0.12		Sites in UTR
PLEKHA2	NM_021623	pleckstrin homology domain containing, family A (phosphoinositide binding specific) member 2	1	0	0	1	0	0	0	0	eca-miR-222	-0.19	0.34		Sites in UTR
CHD2	NM_001271	chromodomain helicase DNA binding protein 2	1	1	0	0	0	0	0	0	eca-miR-222	-0.18	0.60		Sites in UTR
FKBP9	NM_007270	FK506 binding protein 9, 63 kDa	1	0	1	0	0	0	0	0	eca-miR-222	-0.18	0.12		Sites in UTR
ZNF518B	NM_053042	zinc finger protein 518B	1	0	1	0	0	0	0	0	eca-miR-222	-0.18	0.12		Sites in UTR
C11orf87	NM_207645	chromosome 11 open reading frame 87	1	1	0	0	0	0	0	0	eca-miR-222	-0.18	0.11		Sites in UTR
SYNCRIP	NM_001159673	synaptotagmin binding, cytoplasmic RNA interacting protein	1	0	1	0	2	0	0	2	eca-miR-222	-0.18	0.36		Sites in UTR
KIAA0368	NM_001080398	KIAA0368	1	0	0	1	0	0	0	0	eca-miR-222	-0.18	0.35		Sites in UTR
TCF7L2	NM_001146274	transcription factor 7-like 2 (T-cell specific, HMG-box)	1	0	0	1	0	0	0	0	eca-miR-222	-0.17	0.32		Sites in UTR
MYO10	NM_012334	myosin X	1	1	0	0	0	0	0	0	eca-miR-222	-0.17	0.61		Sites in UTR
CDKN1C	NM_000076	cyclin-dependent kinase inhibitor 1C (p57, Kip2)	1	1	0	0	0	0	0	0	eca-miR-222	-0.17	0.60		Sites in UTR
VEZF1	NM_007146	vascular endothelial zinc finger 1	1	0	1	0	0	0	0	0	eca-miR-222	-0.17	0.12		Sites in UTR
ERBB4	NM_001042599	v-erb-a erythroblastic leukemia viral oncogene homolog 4 (avian)	1	1	0	0	1	0	1	0	eca-miR-222	-0.16	0.61		Sites in UTR
THBS1	NM_003246	thrombospondin 1	1	1	0	0	1	0	1	0	eca-miR-222	-0.16	0.28		Sites in UTR
PLK4	NM_001190799	polo-like kinase 4	1	0	0	1	0	0	0	0	eca-miR-222	-0.15	0.32		Sites in UTR
COL12A1	NM_004370	collagen, type XII, alpha 1	1	0	1	0	0	0	0	0	eca-miR-222	-0.15	0.12		Sites in UTR
S100PBP	NM_022753	S100P binding protein	1	0	0	1	1	0	0	1	eca-miR-222	-0.15	0.39		Sites in UTR
ITGB8	NM_002214	integrin, beta 8	1	0	0	1	0	0	0	0	eca-miR-222	-0.15	0.35		Sites in UTR
SH3PXD2B	NM_001017995	SH3 and PX domains 2B	1	0	0	1	0	0	0	0	eca-miR-222	-0.15	0.34		Sites in UTR
PKDCC	NM_138370	protein kinase domain containing, cytoplasmic homolog (mouse)	1	0	1	0	0	0	0	0	eca-miR-222	-0.15	0.12		Sites in UTR
KSR1	NM_014238	kinase suppressor of ras 1	1	0	1	0	0	0	0	0	eca-miR-222	-0.15	0.12		Sites in UTR
ANKIB1	NM_019004	ankyrin repeat and IBR domain containing 1	1	0	1	0	0	0	0	0	eca-miR-222	-0.15	0.12		Sites in UTR
AMMECR1	NM_001025580	Alport syndrome, mental retardation, midface hypoplasia and elliptocytosis chromosomal region gene 1	1	1	0	0	1	1	0	0	eca-miR-222	-0.15	< 0.1		Sites in UTR
PHF2	NM_005392	PHD finger protein 2	1	0	1	0	0	0	0	0	eca-miR-222	-0.14	0.12		Sites in UTR
ZMYM2	NM_001190964	zinc finger, MYM-type 2	1	0	0	1	0	0	0	0	eca-miR-222	-0.14	0.35		Sites in UTR
WEE1	NM_001143976	WEE1 homolog (S. pombe)	1	0	0	1	0	0	0	0	eca-miR-222	-0.14	0.32		Sites in UTR
FGF14	NM_004115	fibroblast growth factor 14	1	0	0	1	0	0	0	0	eca-miR-222	-0.14	0.31		Sites in UTR
BAZ2B	NM_013450	bromodomain adjacent to zinc finger domain, 2B	1	0	0	1	0	0	0	0	eca-miR-222	-0.14	0.31		Sites in UTR
ARHGEF7	NM_001113511	Rho guanine nucleotide exchange factor (GEF) 7	1	0	0	1	0	0	0	0	eca-miR-222	-0.14	0.30		Sites in UTR
CREBZF	NM_001039618	CREB/ATF bZIP transcription factor	1	0	1	0	1	0	1	0	eca-miR-222	-0.14	0.22		Sites in UTR
CD2AP	NM_012120	CD2-associated protein	1	0	0	1	0	0	0	0	eca-miR-222	-0.14	0.34		Sites in UTR
PAPD4	NM_001114393	PAP associated domain containing 4	1	0	0	1	0	0	0	0	eca-miR-222	-0.13	0.29		Sites in UTR
AJAP1	NM_018836	adherens junctions associated protein 1	1	0	0	1	0	0	0	0	eca-miR-222	-0.13	0.34		Sites in UTR
VAPB	NM_001195677	VAMP (vesicle-associated membrane protein)-associated protein B and C	1	1	0	0	2	0	1	1	eca-miR-222	-0.13	0.42		Sites in UTR
NKX3-2	NM_001189	NK3 homeobox 2	1	0	0	1	0	0	0	0	eca-miR-222	-0.13	0.33		Sites in UTR
GATA4	NM_002052	GATA binding protein 4	1	0	0	1	0	0	0	0	eca-miR-222	-0.13	0.30		Sites in UTR
PBX3	NM_001134778	pre-B-cell leukemia homeobox 3	1	0	0	1	0	0	0	0	eca-miR-222	-0.13	0.30		Sites in UTR
SLITRK5	NM_015567	SLIT and NTRK-like family, member 5	1	0	0	1	0	0	0	0	eca-miR-222	-0.13	0.31		Sites in UTR
TPBG	NM_001166392	trophoblast glycoprotein	1	0	0	1	0	0	0	0	eca-miR-222	-0.13	0.30		Sites in UTR
DENND1B	NM_001195215	DENN/MADD domain containing 1B	1	1	0	0	1	0	0	1	eca-miR-222	-0.13	0.17		Sites in UTR
HSPC159	NM_014181	galectin-related protein	1	0	0	1	0	0	0	0	eca-miR-222	-0.12	0.33		Sites in UTR
CDON	NM_016952	Cdon homolog (mouse)	1	0	1	0	0	0	0	0	eca-miR-222	-0.12	0.12		Sites in UTR
MCTS1	NM_001137554	malignant T cell amplified sequence 1	1	1	0	0	0	0	0	0	eca-miR-222	-0.12	< 0.1		Sites in UTR
KPNA1	NM_002264	karyopherin alpha 1 (importin alpha 5)	1	1	0	0	0	0	0	0	eca-miR-222	-0.12	0.12		Sites in UTR
HIPK2	NM_001113239	homeodomain interacting protein kinase 2	2	0	2	0	0	0	0	0	eca-miR-222	-0.12	0.23		Sites in UTR
HOXA7	NM_006896	homeobox A7	1	0	0	1	0	0	0	0	eca-miR-222	-0.12	0.32		Sites in UTR
SPPL3	NM_139015	signal peptide peptidase-like 3	2	0	0	2	0	0	0	0	eca-miR-222	-0.12	0.57		Sites in UTR
TAOK1	NM_020791	TAO kinase 1	1	0	1	0	1	0	0	1	eca-miR-222	-0.12	0.28		Sites in UTR
DCAF7	NM_005828	DDB1 and CUL4 associated factor 7	1	0	0	1	0	0	0	0	eca-miR-222	-0.12	0.34		Sites in UTR
TBX15	NM_152380	T-box 15	1	0	0	1	0	0	0	0	eca-miR-222	-0.11	0.32		Sites in UTR
ZNF618	NM_133374	zinc finger protein 618	1	0	0	1	0	0	0	0	eca-miR-222	-0.11	0.35		Sites in UTR
LHFPL2	NM_005779	lipoma HMGIC fusion partner-like 2	1	0	0	1	0	0	0	0	eca-miR-222	-0.11	0.34		Sites in UTR
PTCHD1	NM_173495	patched domain containing 1	1	0	1	0	0	0	0	0	eca-miR-222	-0.11	0.12		Sites in UTR
PNRC2	NM_017761	proline-rich nuclear receptor coactivator 2	1	0	0	1	0	0	0	0	eca-miR-222	-0.11	0.34		Sites in UTR
RAB3GAP2	NM_012414	RAB3 GTPase activating protein subunit 2 (non-catalytic)	1	0	1	0	1	0	0	1	eca-miR-222	-0.11	0.12		Sites in UTR
PCDH9	NM_020403	protocadherin 9	1	0	0	1	0	0	0	0	eca-miR-222	-0.11	0.29		Sites in UTR
CDC42SE1	NM_001038707	CDC42 small effector 1	1	0	0	1	0	0	0	0	eca-miR-222	-0.11	0.31		Sites in UTR
MAP3K2	NM_006609	mitogen-activated protein kinase kinase kinase 2	2	0	2	0	0	0	0	0	eca-miR-222	-0.10	0.23		Sites in UTR
MON2	NM_015026	MON2 homolog (S. cerevisiae)	1	0	0	1	1	1	0	0	eca-miR-222	-0.10	0.35		Sites in UTR
CUX1	NM_001202543	cut-like homeobox 1	1	0	0	1	0	0	0	0	eca-miR-222	-0.10	0.33		Sites in UTR
HOOK3	NM_032410	hook homolog 3 (Drosophila)	1	1	0	0	2	0	0	2	eca-miR-222	-0.10	0.12		Sites in UTR
GLI2	NM_005270	GLI family zinc finger 2	1	0	1	0	0	0	0	0	eca-miR-222	-0.10	0.12		Sites in UTR
RAB22A	NM_020673	RAB22A, member RAS oncogene family	1	0	0	1	0	0	0	0	eca-miR-222	-0.10	0.33		Sites in UTR
PRR14L	NM_173566	proline rich 14-like	1	0	1	0	1	0	1	0	eca-miR-222	-0.09	0.12		Sites in UTR
SRCIN1	NM_025248	SRC kinase signaling inhibitor 1	1	0	0	1	0	0	0	0	eca-miR-222	-0.09	0.32		Sites in UTR
PKIA	NM_006823	protein kinase (cAMP-dependent, catalytic) inhibitor alpha	1	0	0	1	0	0	0	0	eca-miR-222	-0.09	0.34		Sites in UTR
RANBP10	NM_020850	RAN binding protein 10	1	0	1	0	0	0	0	0	eca-miR-222	-0.09	0.12		Sites in UTR
DYRK1A	NM_001396	dual-specificity tyrosine-(Y)-phosphorylation regulated kinase 1A	1	1	0	0	0	0	0	0	eca-miR-222	-0.09	0.12		Sites in UTR
TLK1	NM_001136554	tousled-like kinase 1	1	0	1	0	0	0	0	0	eca-miR-222	-0.09	0.12		Sites in UTR
TP53INP2	NM_021202	tumor protein p53 inducible nuclear protein 2	1	0	0	1	0	0	0	0	eca-miR-222	-0.09	0.33		Sites in UTR
USP7	NM_003470	ubiquitin specific peptidase 7 (herpes virus-associated)	1	0	0	1	0	0	0	0	eca-miR-222	-0.09	0.34		Sites in UTR
MEX3A	NM_001093725	mex-3 homolog A (C. elegans)	1	1	0	0	0	0	0	0	eca-miR-222	-0.09	0.61		Sites in UTR
TBC1D22B	NM_017772	TBC1 domain family, member 22B	1	0	0	1	0	0	0	0	eca-miR-222	-0.08	0.34		Sites in UTR
TFAP2A	NM_001032280	transcription factor AP-2 alpha (activating enhancer binding protein 2 alpha)	1	0	0	1	0	0	0	0	eca-miR-222	-0.08	0.30		Sites in UTR
AAK1	NM_014911	AP2 associated kinase 1	1	0	0	1	2	0	1	1	eca-miR-222	-0.08	0.34		Sites in UTR
ACVR2B	NM_001106	activin A receptor, type IIB	1	0	1	0	3	0	0	3	eca-miR-222	-0.08	0.27		Sites in UTR
SLC4A4	NM_001098484	solute carrier family 4, sodium bicarbonate cotransporter, member 4	1	0	0	1	0	0	0	0	eca-miR-222	-0.07	0.33		Sites in UTR
ZEB2	NM_001171653	zinc finger E-box binding homeobox 2	1	0	1	0	0	0	0	0	eca-miR-222	-0.07	0.12		Sites in UTR
NDFIP1	NM_030571	Nedd4 family interacting protein 1	1	0	0	1	0	0	0	0	eca-miR-222	-0.07	0.33		Sites in UTR
DCX	NM_000555	doublecortin	1	0	0	1	0	0	0	0	eca-miR-222	-0.07	0.33		Sites in UTR
ARID3B	NM_006465	AT rich interactive domain 3B (BRIGHT-like)	1	0	0	1	0	0	0	0	eca-miR-222	-0.07	0.34		Sites in UTR
VASH1	NM_014909	vasohibin 1	1	1	0	0	0	0	0	0	eca-miR-222	-0.06	0.12		Sites in UTR
PHIP	NM_017934	pleckstrin homology domain interacting protein	1	0	1	0	0	0	0	0	eca-miR-222	-0.06	0.12		Sites in UTR
CRKL	NM_005207	v-crk sarcoma virus CT10 oncogene homolog (avian)-like	1	1	0	0	0	0	0	0	eca-miR-222	-0.06	0.28		Sites in UTR
ZXDC	NM_001040653	ZXD family zinc finger C	1	1	0	0	0	0	0	0	eca-miR-222	-0.05	< 0.1		Sites in UTR
KSR2	NM_173598	kinase suppressor of ras 2	1	0	1	0	1	0	1	0	eca-miR-222	-0.05	0.12		Sites in UTR
NUFIP2	NM_020772	nuclear fragile X mental retardation protein interacting protein 2	1	0	0	1	1	0	0	1	eca-miR-222	-0.05	0.46		Sites in UTR
APPBP2	NM_006380	amyloid beta precursor protein (cytoplasmic tail) binding protein 2	1	1	0	0	0	0	0	0	eca-miR-222	-0.04	0.45		Sites in UTR
RAB3B	NM_002867	RAB3B, member RAS oncogene family	1	0	0	1	1	0	0	1	eca-miR-222	-0.03	0.31		Sites in UTR
LCOR	NM_001170765	ligand dependent nuclear receptor corepressor	1	1	0	0	0	0	0	0	eca-miR-222	-0.03	< 0.1		Sites in UTR
ZADH2	NM_175907	zinc binding alcohol dehydrogenase domain containing 2	1	0	1	0	0	0	0	0	eca-miR-222	-0.03	0.12		Sites in UTR
E2F2	NM_004091	E2F transcription factor 2	1	0	0	1	0	0	0	0	eca-miR-222	-0.03	0.34		Sites in UTR
LRAT	NM_004744	lecithin retinol acyltransferase (phosphatidylcholine--retinol O-acyltransferase)	1	0	0	1	0	0	0	0	eca-miR-222	-0.02	0.32		Sites in UTR
FNDC3B	NM_001135095	fibronectin type III domain containing 3B	1	0	0	1	0	0	0	0	eca-miR-222	-0.01	0.30		Sites in UTR
PVRL1	NM_002855	poliovirus receptor-related 1 (herpesvirus entry mediator C)	1*	0	0	0	0	0	0	0	eca-miR-222	> 0	< 0.1		Sites in UTR

## Sheet: miR-29c
Human ortholog of target gene	Representative transcript	Gene name	Conserved sites				Poorly conserved sites				Repre- sentative miRNA	Total context+ score	Aggregate PCT	Previous TargetScan publication(s)	Links to sites in UTRs
			total	8mer	7mer-m8	7mer-1A	total	8mer	7mer-m8	7mer-1A
TMEM169	NM_001142310	transmembrane protein 169	2	0	2	0	2	0	2	0	eca-miR-29c	-0.71	0.97		Sites in UTR
* includes 3' compensatory site

## Sheet: miR-324-3p
Human ortholog of target gene	Representative transcript	Gene name	Conserved sites				Poorly conserved sites				Repre- sentative miRNA	Total context+ score	Aggregate PCT	Links to sites in UTRs
			total	8mer	7mer-m8	7mer-1A	total	8mer	7mer-m8	7mer-1A
POU2F1	NM_001198783	POU class 2 homeobox 1	2	1	1	0	4	0	2	2	eca-miR-324-3p	-0.65	N/A	Sites in UTR
PRR3	NM_001077497	proline rich 3	1	1	0	0	2	1	1	0	eca-miR-324-3p	-0.59	N/A	Sites in UTR
SH2B3	NM_005475	SH2B adaptor protein 3	2	1	1	0	3	3	0	0	eca-miR-324-3p	-0.58	N/A	Sites in UTR
OLFM4	NM_006418	olfactomedin 4	1	1	0	0	1	0	1	0	eca-miR-324-3p	-0.55	N/A	Sites in UTR
SAMD5	NM_001030060	sterile alpha motif domain containing 5	1	1	0	0	2	0	1	1	eca-miR-324-3p	-0.54	N/A	Sites in UTR
USH2A	NM_206933	Usher syndrome 2A (autosomal recessive, mild)	1	1	0	0	1	0	1	0	eca-miR-324-3p	-0.53	N/A	Sites in UTR
ARPC4-TTLL3	NM_001198793	ARPC4-TTLL3 readthrough	1	1	0	0	1	0	1	0	eca-miR-324-3p	-0.52	N/A	Sites in UTR
DAG1	NM_001165928	dystroglycan 1 (dystrophin-associated glycoprotein 1)	1	1	0	0	2	0	2	0	eca-miR-324-3p	-0.52	N/A	Sites in UTR
ZDHHC21	NM_178566	zinc finger, DHHC-type containing 21	1	1	0	0	1	0	0	1	eca-miR-324-3p	-0.52	N/A	Sites in UTR
DDX5	NM_004396	DEAD (Asp-Glu-Ala-Asp) box polypeptide 5	1	0	1	0	1	0	1	0	eca-miR-324-3p	-0.51	N/A	Sites in UTR
CD2BP2	NM_006110	CD2 (cytoplasmic tail) binding protein 2	1	1	0	0	2	0	1	1	eca-miR-324-3p	-0.50	N/A	Sites in UTR
CALM1	NM_006888	calmodulin 1 (phosphorylase kinase, delta)	1	1	0	0	2	1	1	0	eca-miR-324-3p	-0.49	N/A	Sites in UTR
TRIM4	NM_033017	tripartite motif containing 4	1	1	0	0	0	0	0	0	eca-miR-324-3p	-0.49	N/A	Sites in UTR
CACYBP	NM_001007214	calcyclin binding protein	1	1	0	0	0	0	0	0	eca-miR-324-3p	-0.46	N/A	Sites in UTR
MED8	NM_201542	mediator complex subunit 8	1	1	0	0	0	0	0	0	eca-miR-324-3p	-0.45	N/A	Sites in UTR
CEP104	NM_014704	centrosomal protein 104kDa	1	1	0	0	2	0	1	1	eca-miR-324-3p	-0.44	N/A	Sites in UTR
PGAM1	NM_002629	phosphoglycerate mutase 1 (brain)	1	1	0	0	0	0	0	0	eca-miR-324-3p	-0.44	N/A	Sites in UTR
THEMIS	NM_001010923	thymocyte selection associated	1	1	0	0	0	0	0	0	eca-miR-324-3p	-0.44	N/A	Sites in UTR
SYS1	NM_001099791	SYS1 Golgi-localized integral membrane protein homolog (S. cerevisiae)	1	0	1	0	2	1	1	0	eca-miR-324-3p	-0.44	N/A	Sites in UTR
SMG5	NM_015327	smg-5 homolog, nonsense mediated mRNA decay factor (C. elegans)	1	1	0	0	1	0	1	0	eca-miR-324-3p	-0.42	N/A	Sites in UTR
HS2ST1	NM_012262	heparan sulfate 2-O-sulfotransferase 1	1	0	1	0	2	0	2	0	eca-miR-324-3p	-0.42	N/A	Sites in UTR
TMEM221	NM_001190844	transmembrane protein 221	1	1	0	0	1	0	1	0	eca-miR-324-3p	-0.41	N/A	Sites in UTR
CCDC115	NM_032357	coiled-coil domain containing 115	1	1	0	0	1	0	1	0	eca-miR-324-3p	-0.41	N/A	Sites in UTR
TSPAN33	NM_178562	tetraspanin 33	1	1	0	0	1	0	1	0	eca-miR-324-3p	-0.41	N/A	Sites in UTR
PRR14L	NM_173566	proline rich 14-like	1	1	0	0	2	0	1	1	eca-miR-324-3p	-0.41	N/A	Sites in UTR
SCEL	NM_001160706	sciellin	1	1	0	0	0	0	0	0	eca-miR-324-3p	-0.40	N/A	Sites in UTR
ATXN1L	NM_001137675	ataxin 1-like	2	1	0	1	0	0	0	0	eca-miR-324-3p	-0.40	N/A	Sites in UTR
PHF12	NM_001033561	PHD finger protein 12	1	1	0	0	0	0	0	0	eca-miR-324-3p	-0.39	N/A	Sites in UTR
YWHAZ	NM_001135699	tyrosine 3-monooxygenase/tryptophan 5-monooxygenase activation protein, zeta polypeptide	1	1	0	0	0	0	0	0	eca-miR-324-3p	-0.39	N/A	Sites in UTR
SPDEF	NM_012391	SAM pointed domain containing ets transcription factor	1	1	0	0	0	0	0	0	eca-miR-324-3p	-0.39	N/A	Sites in UTR
NFATC1	NM_006162	nuclear factor of activated T-cells, cytoplasmic, calcineurin-dependent 1	1	0	0	1	1	1	0	0	eca-miR-324-3p	-0.39	N/A	Sites in UTR
ZNF710	NM_198526	zinc finger protein 710	1	1	0	0	1	1	0	0	eca-miR-324-3p	-0.39	N/A	Sites in UTR
CIT	NM_001206999	citron (rho-interacting, serine/threonine kinase 21)	1	1	0	0	1	0	0	1	eca-miR-324-3p	-0.39	N/A	Sites in UTR
TTLL3	NM_001025930	tubulin tyrosine ligase-like family, member 3	1	1	0	0	0	0	0	0	eca-miR-324-3p	-0.38	N/A	Sites in UTR
C8orf59	NM_001099670	chromosome 8 open reading frame 59	1	1	0	0	0	0	0	0	eca-miR-324-3p	-0.38	N/A	Sites in UTR
HNRNPUL2	NM_001079559	heterogeneous nuclear ribonucleoprotein U-like 2	2	1	1	0	0	0	0	0	eca-miR-324-3p	-0.37	N/A	Sites in UTR
RGL2	NM_004761	ral guanine nucleotide dissociation stimulator-like 2	1	1	0	0	0	0	0	0	eca-miR-324-3p	-0.37	N/A	Sites in UTR
CDC27	NM_001114091	cell division cycle 27 homolog (S. cerevisiae)	1	0	1	0	1	0	1	0	eca-miR-324-3p	-0.37	N/A	Sites in UTR
ADAMTS4	NM_005099	ADAM metallopeptidase with thrombospondin type 1 motif, 4	1	1	0	0	0	0	0	0	eca-miR-324-3p	-0.36	N/A	Sites in UTR
POLR1B	NM_001137604	polymerase (RNA) I polypeptide B, 128kDa	1	1	0	0	0	0	0	0	eca-miR-324-3p	-0.35	N/A	Sites in UTR
PHLDA3	NM_012396	pleckstrin homology-like domain, family A, member 3	1	1	0	0	0	0	0	0	eca-miR-324-3p	-0.35	N/A	Sites in UTR
KCTD2	NM_015353	potassium channel tetramerisation domain containing 2	1	1	0	0	0	0	0	0	eca-miR-324-3p	-0.35	N/A	Sites in UTR
ATRN	NM_139321	attractin	1	1	0	0	1	1	0	0	eca-miR-324-3p	-0.35	N/A	Sites in UTR
SEC63	NM_007214	SEC63 homolog (S. cerevisiae)	1	0	1	0	1	0	0	1	eca-miR-324-3p	-0.34	N/A	Sites in UTR
FAM84B	NM_174911	family with sequence similarity 84, member B	2	0	2	0	0	0	0	0	eca-miR-324-3p	-0.34	N/A	Sites in UTR
C14orf43	NM_001043318	chromosome 14 open reading frame 43	1	1	0	0	0	0	0	0	eca-miR-324-3p	-0.34	N/A	Sites in UTR
PTER	NM_001001484	phosphotriesterase related	1	0	1	0	1	0	0	1	eca-miR-324-3p	-0.33	N/A	Sites in UTR
CDV3	NM_001134422	CDV3 homolog (mouse)	1	0	1	0	1	0	0	1	eca-miR-324-3p	-0.33	N/A	Sites in UTR
RIMS3	NM_014747	regulating synaptic membrane exocytosis 3	1	0	1	0	4	0	2	2	eca-miR-324-3p	-0.33	N/A	Sites in UTR
SUB1	NM_006713	SUB1 homolog (S. cerevisiae)	1	1	0	0	2	0	2	0	eca-miR-324-3p	-0.33	N/A	Sites in UTR
HRASLS5	NM_001146728	HRAS-like suppressor family, member 5	1	1	0	0	0	0	0	0	eca-miR-324-3p	-0.32	N/A	Sites in UTR
KLHDC10	NM_014997	kelch domain containing 10	1	0	1	0	1	0	0	1	eca-miR-324-3p	-0.32	N/A	Sites in UTR
FXR1	NM_001013438	fragile X mental retardation, autosomal homolog 1	1	1	0	0	1	0	1	0	eca-miR-324-3p	-0.32	N/A	Sites in UTR
ST8SIA1	NM_003034	ST8 alpha-N-acetyl-neuraminide alpha-2,8-sialyltransferase 1	1	1	0	0	1	0	1	0	eca-miR-324-3p	-0.32	N/A	Sites in UTR
EFNA1	NM_004428	ephrin-A1	2	0	2	0	0	0	0	0	eca-miR-324-3p	-0.31	N/A	Sites in UTR
WAC	NM_016628	WW domain containing adaptor with coiled-coil	1	0	0	1	1	0	1	0	eca-miR-324-3p	-0.31	N/A	Sites in UTR
COL7A1	NM_000094	collagen, type VII, alpha 1	1	1	0	0	0	0	0	0	eca-miR-324-3p	-0.31	N/A	Sites in UTR
INA	NM_032727	internexin neuronal intermediate filament protein, alpha	1	1	0	0	0	0	0	0	eca-miR-324-3p	-0.31	N/A	Sites in UTR
GATAD2B	NM_020699	GATA zinc finger domain containing 2B	1	0	0	1	1	0	1	0	eca-miR-324-3p	-0.31	N/A	Sites in UTR
PTPRT	NM_007050	protein tyrosine phosphatase, receptor type, T	1	1	0	0	1	1	0	0	eca-miR-324-3p	-0.30	N/A	Sites in UTR
TRIM2	NM_001130067	tripartite motif containing 2	1	1	0	0	0	0	0	0	eca-miR-324-3p	-0.30	N/A	Sites in UTR
GPR61	NM_031936	G protein-coupled receptor 61	1	1	0	0	0	0	0	0	eca-miR-324-3p	-0.30	N/A	Sites in UTR
SEMA5B	NM_001031702	sema domain, seven thrombospondin repeats (type 1 and type 1-like), transmembrane domain (TM) and short cytoplasmic domain, (semaphorin) 5B	1	1	0	0	0	0	0	0	eca-miR-324-3p	-0.30	N/A	Sites in UTR
ENSA	NM_004436	endosulfine alpha	1	1	0	0	0	0	0	0	eca-miR-324-3p	-0.30	N/A	Sites in UTR
KCTD7	NM_001167961	potassium channel tetramerisation domain containing 7	1	1	0	0	0	0	0	0	eca-miR-324-3p	-0.30	N/A	Sites in UTR
NGFR	NM_002507	nerve growth factor receptor	1	1	0	0	1	0	0	1	eca-miR-324-3p	-0.30	N/A	Sites in UTR
PAFAH1B2	NM_002572	platelet-activating factor acetylhydrolase 1b, catalytic subunit 2 (30kDa)	1	0	0	1	3	0	1	2	eca-miR-324-3p	-0.30	N/A	Sites in UTR
EFR3B	NM_014971	EFR3 homolog B (S. cerevisiae)	1	0	1	0	2	1	0	1	eca-miR-324-3p	-0.29	N/A	Sites in UTR
CHRNB2	NM_000748	cholinergic receptor, nicotinic, beta 2 (neuronal)	2	2	0	0	1	0	1	0	eca-miR-324-3p	-0.29	N/A	Sites in UTR
SPPL3	NM_139015	signal peptide peptidase-like 3	1	1	0	0	0	0	0	0	eca-miR-324-3p	-0.29	N/A	Sites in UTR
NPTX1	NM_002522	neuronal pentraxin I	1	1	0	0	2	0	1	1	eca-miR-324-3p	-0.28	N/A	Sites in UTR
GANAB	NM_198334	glucosidase, alpha; neutral AB	1	1	0	0	0	0	0	0	eca-miR-324-3p	-0.28	N/A	Sites in UTR
TMEM229B	NM_182526	transmembrane protein 229B	2	0	2	0	2	0	2	0	eca-miR-324-3p	-0.28	N/A	Sites in UTR
NRP1	NM_003873	neuropilin 1	1	0	1	0	0	0	0	0	eca-miR-324-3p	-0.28	N/A	Sites in UTR
PIK3IP1	NM_001135911	phosphoinositide-3-kinase interacting protein 1	1	1	0	0	1	0	1	0	eca-miR-324-3p	-0.27	N/A	Sites in UTR
MYPN	NM_032578	myopalladin	1	1	0	0	0	0	0	0	eca-miR-324-3p	-0.27	N/A	Sites in UTR
KLHL18	NM_025010	kelch-like 18 (Drosophila)	1	0	1	0	2	0	1	1	eca-miR-324-3p	-0.27	N/A	Sites in UTR
SH3TC2	NM_024577	SH3 domain and tetratricopeptide repeats 2	1	1	0	0	4	3	0	1	eca-miR-324-3p	-0.27	N/A	Sites in UTR
NECAB3	NM_031231	N-terminal EF-hand calcium binding protein 3	1	0	1	0	0	0	0	0	eca-miR-324-3p	-0.26	N/A	Sites in UTR
SGSM2	NM_001098509	small G protein signaling modulator 2	1	0	1	0	1	0	1	0	eca-miR-324-3p	-0.26	N/A	Sites in UTR
SFPQ	NM_005066	splicing factor proline/glutamine-rich	1	0	1	0	0	0	0	0	eca-miR-324-3p	-0.26	N/A	Sites in UTR
NTN1	NM_004822	netrin 1	1	1	0	0	1	0	0	1	eca-miR-324-3p	-0.26	N/A	Sites in UTR
MPPED2	NM_001584	metallophosphoesterase domain containing 2	1	0	1	0	0	0	0	0	eca-miR-324-3p	-0.26	N/A	Sites in UTR
MMP2	NM_001127891	matrix metallopeptidase 2 (gelatinase A, 72kDa gelatinase, 72kDa type IV collagenase)	1	0	1	0	1	0	1	0	eca-miR-324-3p	-0.25	N/A	Sites in UTR
SMAD9	NM_001127217	SMAD family member 9	1	0	1	0	0	0	0	0	eca-miR-324-3p	-0.25	N/A	Sites in UTR
ANKRD50	NM_001167882	ankyrin repeat domain 50	1	0	1	0	0	0	0	0	eca-miR-324-3p	-0.25	N/A	Sites in UTR
CELF2	NM_001025076	CUGBP, Elav-like family member 2	1	0	1	0	0	0	0	0	eca-miR-324-3p	-0.25	N/A	Sites in UTR
NFAT5	NM_001113178	nuclear factor of activated T-cells 5, tonicity-responsive	2	0	0	2	1	0	0	1	eca-miR-324-3p	-0.25	N/A	Sites in UTR
C20orf72	NM_052865	chromosome 20 open reading frame 72	1	1	0	0	0	0	0	0	eca-miR-324-3p	-0.25	N/A	Sites in UTR
IGLON5	NM_001101372	IgLON family member 5	1	1	0	0	1	0	0	1	eca-miR-324-3p	-0.25	N/A	Sites in UTR
RHPN2	NM_033103	rhophilin, Rho GTPase binding protein 2	1	0	1	0	0	0	0	0	eca-miR-324-3p	-0.24	N/A	Sites in UTR
IGSF9B	NM_014987	immunoglobulin superfamily, member 9B	1	0	1	0	1	0	1	0	eca-miR-324-3p	-0.24	N/A	Sites in UTR
LRRC59	NM_018509	leucine rich repeat containing 59	1	0	1	0	1	0	0	1	eca-miR-324-3p	-0.24	N/A	Sites in UTR
SLC7A6OS	NM_032178	solute carrier family 7, member 6 opposite strand	1	0	1	0	0	0	0	0	eca-miR-324-3p	-0.24	N/A	Sites in UTR
ETV5	NM_004454	ets variant 5	1	0	1	0	0	0	0	0	eca-miR-324-3p	-0.24	N/A	Sites in UTR
AFAP1	NM_001134647	actin filament associated protein 1	1	0	1	0	0	0	0	0	eca-miR-324-3p	-0.24	N/A	Sites in UTR
CBL	NM_005188	Cas-Br-M (murine) ecotropic retroviral transforming sequence	1	0	1	0	3	1	1	1	eca-miR-324-3p	-0.24	N/A	Sites in UTR
METTL9	NM_001077180	methyltransferase like 9	1	0	1	0	0	0	0	0	eca-miR-324-3p	-0.23	N/A	Sites in UTR
STRN	NM_003162	striatin, calmodulin binding protein	1	0	1	0	0	0	0	0	eca-miR-324-3p	-0.23	N/A	Sites in UTR
G3BP2	NM_012297	GTPase activating protein (SH3 domain) binding protein 2	1	0	1	0	0	0	0	0	eca-miR-324-3p	-0.23	N/A	Sites in UTR
KLF8	NM_001159296	Kruppel-like factor 8	1	1	0	0	0	0	0	0	eca-miR-324-3p	-0.23	N/A	Sites in UTR
KIAA1644	NM_001099294	KIAA1644	1	1	0	0	4	3	0	1	eca-miR-324-3p	-0.23	N/A	Sites in UTR
HDAC5	NM_001015053	histone deacetylase 5	1	0	1	0	0	0	0	0	eca-miR-324-3p	-0.22	N/A	Sites in UTR
FTH1	NM_002032	ferritin, heavy polypeptide 1	1	0	1	0	0	0	0	0	eca-miR-324-3p	-0.22	N/A	Sites in UTR
STK38L	NM_015000	serine/threonine kinase 38 like	1	0	1	0	0	0	0	0	eca-miR-324-3p	-0.22	N/A	Sites in UTR
CEP44	NM_001040157	centrosomal protein 44kDa	1	0	1	0	0	0	0	0	eca-miR-324-3p	-0.22	N/A	Sites in UTR
CTLA4	NM_001037631	cytotoxic T-lymphocyte-associated protein 4	1	0	1	0	0	0	0	0	eca-miR-324-3p	-0.22	N/A	Sites in UTR
ZNF131	NM_003432	zinc finger protein 131	1	0	1	0	0	0	0	0	eca-miR-324-3p	-0.22	N/A	Sites in UTR
YTHDC1	NM_001031732	YTH domain containing 1	1	0	1	0	0	0	0	0	eca-miR-324-3p	-0.22	N/A	Sites in UTR
HDX	NM_001177478	highly divergent homeobox	1	0	1	0	1	0	0	1	eca-miR-324-3p	-0.22	N/A	Sites in UTR
ZBTB46	NM_025224	zinc finger and BTB domain containing 46	1	0	1	0	0	0	0	0	eca-miR-324-3p	-0.21	N/A	Sites in UTR
FAM168B	NM_001009993	family with sequence similarity 168, member B	1	0	0	1	2	0	2	0	eca-miR-324-3p	-0.21	N/A	Sites in UTR
PLAG1	NM_001114634	pleiomorphic adenoma gene 1	1	0	1	0	1	0	0	1	eca-miR-324-3p	-0.21	N/A	Sites in UTR
C18orf63	NM_001174123	chromosome 18 open reading frame 63	1	0	1	0	2	0	1	1	eca-miR-324-3p	-0.21	N/A	Sites in UTR
PHF17	NM_024900	PHD finger protein 17	1	1	0	0	0	0	0	0	eca-miR-324-3p	-0.21	N/A	Sites in UTR
KIAA1033	NM_015275	KIAA1033	1	0	1	0	0	0	0	0	eca-miR-324-3p	-0.21	N/A	Sites in UTR
GALNT1	NM_020474	UDP-N-acetyl-alpha-D-galactosamine:polypeptide N-acetylgalactosaminyltransferase 1 (GalNAc-T1)	1	0	1	0	0	0	0	0	eca-miR-324-3p	-0.20	N/A	Sites in UTR
STAM	NM_003473	signal transducing adaptor molecule (SH3 domain and ITAM motif) 1	1	1	0	0	0	0	0	0	eca-miR-324-3p	-0.20	N/A	Sites in UTR
MYO18A	NM_078471	myosin XVIIIA	1	0	1	0	1	0	1	0	eca-miR-324-3p	-0.20	N/A	Sites in UTR
EFNB2	NM_004093	ephrin-B2	1	0	1	0	0	0	0	0	eca-miR-324-3p	-0.20	N/A	Sites in UTR
CNOT6L	NM_144571	CCR4-NOT transcription complex, subunit 6-like	2	2	0	0	0	0	0	0	eca-miR-324-3p	-0.20	N/A	Sites in UTR
GGA2	NM_015044	golgi-associated, gamma adaptin ear containing, ARF binding protein 2	1	0	1	0	1	0	0	1	eca-miR-324-3p	-0.20	N/A	Sites in UTR
RAD18	NM_020165	RAD18 homolog (S. cerevisiae)	1	1	0	0	2	0	1	1	eca-miR-324-3p	-0.20	N/A	Sites in UTR
MLEC	NM_014730	malectin	1	0	0	1	2	0	1	1	eca-miR-324-3p	-0.20	N/A	Sites in UTR
DAZ1	NM_004081	deleted in azoospermia 1	1	0	1	0	0	0	0	0	eca-miR-324-3p	-0.20	N/A	Sites in UTR
DAZ3	NM_020364	deleted in azoospermia 3	1	0	1	0	0	0	0	0	eca-miR-324-3p	-0.20	N/A	Sites in UTR
DAZ2	NM_001005785	deleted in azoospermia 2	1	0	1	0	0	0	0	0	eca-miR-324-3p	-0.20	N/A	Sites in UTR
DAZ4	NM_001005375	deleted in azoospermia 4	1	0	1	0	0	0	0	0	eca-miR-324-3p	-0.20	N/A	Sites in UTR
CACNB3	NM_000725	calcium channel, voltage-dependent, beta 3 subunit	1	0	1	0	1	0	0	1	eca-miR-324-3p	-0.19	N/A	Sites in UTR
ASAP2	NM_001135191	ArfGAP with SH3 domain, ankyrin repeat and PH domain 2	1	0	0	1	0	0	0	0	eca-miR-324-3p	-0.19	N/A	Sites in UTR
MAP2K1	NM_002755	mitogen-activated protein kinase kinase 1	1	0	1	0	0	0	0	0	eca-miR-324-3p	-0.19	N/A	Sites in UTR
KCNJ11	NM_000525	potassium inwardly-rectifying channel, subfamily J, member 11	1	0	1	0	0	0	0	0	eca-miR-324-3p	-0.19	N/A	Sites in UTR
CELA3B	NM_007352	chymotrypsin-like elastase family, member 3B	1	0	1	0	0	0	0	0	eca-miR-324-3p	-0.19	N/A	Sites in UTR
UHMK1	NM_001184763	U2AF homology motif (UHM) kinase 1	1	0	0	1	1	0	0	1	eca-miR-324-3p	-0.19	N/A	Sites in UTR
ARHGEF7	NM_001113511	Rho guanine nucleotide exchange factor (GEF) 7	1	0	0	1	1	0	1	0	eca-miR-324-3p	-0.19	N/A	Sites in UTR
BAGE3	NM_182481	B melanoma antigen family, member 3	1	0	1	0	0	0	0	0	eca-miR-324-3p	-0.19	N/A	Sites in UTR
BAGE2	NM_182482	B melanoma antigen family, member 2	1	0	1	0	0	0	0	0	eca-miR-324-3p	-0.19	N/A	Sites in UTR
TMBIM6	NM_001098576	transmembrane BAX inhibitor motif containing 6	1	0	1	0	0	0	0	0	eca-miR-324-3p	-0.18	N/A	Sites in UTR
SNN	NM_003498	stannin	1	0	1	0	1	0	1	0	eca-miR-324-3p	-0.18	N/A	Sites in UTR
CHST6	NM_021615	carbohydrate (N-acetylglucosamine 6-O) sulfotransferase 6	1	1	0	0	0	0	0	0	eca-miR-324-3p	-0.18	N/A	Sites in UTR
SMAD4	NM_005359	SMAD family member 4	1	1	0	0	0	0	0	0	eca-miR-324-3p	-0.18	N/A	Sites in UTR
SRCAP	NM_006662	Snf2-related CREBBP activator protein	1	0	1	0	0	0	0	0	eca-miR-324-3p	-0.18	N/A	Sites in UTR
WIPI1	NM_017983	WD repeat domain, phosphoinositide interacting 1	1	0	0	1	0	0	0	0	eca-miR-324-3p	-0.18	N/A	Sites in UTR
MEIS1	NM_002398	Meis homeobox 1	1	0	1	0	0	0	0	0	eca-miR-324-3p	-0.18	N/A	Sites in UTR
APBA1	NM_001163	amyloid beta (A4) precursor protein-binding, family A, member 1	1	0	1	0	0	0	0	0	eca-miR-324-3p	-0.17	N/A	Sites in UTR
SH3PXD2A	NM_014631	SH3 and PX domains 2A	1	1	0	0	2	0	1	1	eca-miR-324-3p	-0.17	N/A	Sites in UTR
LPPR2	NM_001170635	lipid phosphate phosphatase-related protein type 2	1	0	1	0	0	0	0	0	eca-miR-324-3p	-0.17	N/A	Sites in UTR
KCTD12	NM_138444	potassium channel tetramerisation domain containing 12	1	1	0	0	0	0	0	0	eca-miR-324-3p	-0.17	N/A	Sites in UTR
ABCA1	NM_005502	ATP-binding cassette, sub-family A (ABC1), member 1	1	0	1	0	0	0	0	0	eca-miR-324-3p	-0.17	N/A	Sites in UTR
HNRNPA2B1	NM_002137	heterogeneous nuclear ribonucleoprotein A2/B1	1	0	0	1	0	0	0	0	eca-miR-324-3p	-0.17	N/A	Sites in UTR
TOB2	NM_016272	transducer of ERBB2, 2	1	0	1	0	1	0	0	1	eca-miR-324-3p	-0.17	N/A	Sites in UTR
YWHAG	NM_012479	tyrosine 3-monooxygenase/tryptophan 5-monooxygenase activation protein, gamma polypeptide	1	0	0	1	0	0	0	0	eca-miR-324-3p	-0.17	N/A	Sites in UTR
TMEM170B	NM_001100829	transmembrane protein 170B	1	0	0	1	0	0	0	0	eca-miR-324-3p	-0.17	N/A	Sites in UTR
PBRM1	NM_018165	polybromo 1	1	0	1	0	1	0	1	0	eca-miR-324-3p	-0.16	N/A	Sites in UTR
SOX11	NM_003108	SRY (sex determining region Y)-box 11	1	0	0	1	1	0	1	0	eca-miR-324-3p	-0.16	N/A	Sites in UTR
STIP1	NM_006819	stress-induced-phosphoprotein 1	1	0	1	0	0	0	0	0	eca-miR-324-3p	-0.16	N/A	Sites in UTR
FAM178A	NM_018121	family with sequence similarity 178, member A	1	0	1	0	0	0	0	0	eca-miR-324-3p	-0.16	N/A	Sites in UTR
KPNA1	NM_002264	karyopherin alpha 1 (importin alpha 5)	1	1	0	0	0	0	0	0	eca-miR-324-3p	-0.16	N/A	Sites in UTR
SLC38A7	NM_018231	solute carrier family 38, member 7	1	0	1	0	0	0	0	0	eca-miR-324-3p	-0.15	N/A	Sites in UTR
ANKRD44	NM_001195144	ankyrin repeat domain 44	1	0	0	1	1	0	0	1	eca-miR-324-3p	-0.15	N/A	Sites in UTR
ENAH	NM_001008493	enabled homolog (Drosophila)	1	1	0	0	0	0	0	0	eca-miR-324-3p	-0.15	N/A	Sites in UTR
TMEM109	NM_024092	transmembrane protein 109	1	0	0	1	0	0	0	0	eca-miR-324-3p	-0.15	N/A	Sites in UTR
GABRA1	NM_000806	gamma-aminobutyric acid (GABA) A receptor, alpha 1	1	0	0	1	0	0	0	0	eca-miR-324-3p	-0.15	N/A	Sites in UTR
AMT	NM_000481	aminomethyltransferase	1	0	1	0	0	0	0	0	eca-miR-324-3p	-0.15	N/A	Sites in UTR
LRP8	NM_001018054	low density lipoprotein receptor-related protein 8, apolipoprotein e receptor	1	0	1	0	1	0	1	0	eca-miR-324-3p	-0.15	N/A	Sites in UTR
CD47	NM_001777	CD47 molecule	1	0	0	1	0	0	0	0	eca-miR-324-3p	-0.15	N/A	Sites in UTR
OLA1	NM_001011708	Obg-like ATPase 1	1	0	1	0	0	0	0	0	eca-miR-324-3p	-0.15	N/A	Sites in UTR
SHC4	NM_203349	SHC (Src homology 2 domain containing) family, member 4	1	0	1	0	0	0	0	0	eca-miR-324-3p	-0.15	N/A	Sites in UTR
SPRY2	NM_005842	sprouty homolog 2 (Drosophila)	1	0	0	1	0	0	0	0	eca-miR-324-3p	-0.15	N/A	Sites in UTR
CHD9	NM_025134	chromodomain helicase DNA binding protein 9	1	0	0	1	0	0	0	0	eca-miR-324-3p	-0.14	N/A	Sites in UTR
GPX7	NM_015696	glutathione peroxidase 7	1	0	1	0	0	0	0	0	eca-miR-324-3p	-0.14	N/A	Sites in UTR
RNF24	NM_001134337	ring finger protein 24	1	0	1	0	0	0	0	0	eca-miR-324-3p	-0.14	N/A	Sites in UTR
PPPDE1	NM_016076	PPPDE peptidase domain containing 1	1	1	0	0	0	0	0	0	eca-miR-324-3p	-0.14	N/A	Sites in UTR
ARF5	NM_001662	ADP-ribosylation factor 5	1	0	1	0	0	0	0	0	eca-miR-324-3p	-0.14	N/A	Sites in UTR
UBA1	NM_003334	ubiquitin-like modifier activating enzyme 1	1	0	1	0	0	0	0	0	eca-miR-324-3p	-0.14	N/A	Sites in UTR
DDI1	NM_001001711	DNA-damage inducible 1 homolog 1 (S. cerevisiae)	1	0	1	0	0	0	0	0	eca-miR-324-3p	-0.14	N/A	Sites in UTR
NEGR1	NM_173808	neuronal growth regulator 1	1	0	0	1	0	0	0	0	eca-miR-324-3p	-0.14	N/A	Sites in UTR
SHROOM3	NM_020859	shroom family member 3	1	0	1	0	0	0	0	0	eca-miR-324-3p	-0.14	N/A	Sites in UTR
HEMK1	NM_016173	HemK methyltransferase family member 1	1	0	1	0	1	0	1	0	eca-miR-324-3p	-0.14	N/A	Sites in UTR
RAP2B	NM_002886	RAP2B, member of RAS oncogene family	1	0	1	0	1	0	1	0	eca-miR-324-3p	-0.14	N/A	Sites in UTR
MKRN1	NM_013446	makorin ring finger protein 1	1	0	1	0	0	0	0	0	eca-miR-324-3p	-0.14	N/A	Sites in UTR
RELT	NM_032871	RELT tumor necrosis factor receptor	1	0	1	0	1	0	1	0	eca-miR-324-3p	-0.13	N/A	Sites in UTR
ATMIN	NM_015251	ATM interactor	1	0	0	1	0	0	0	0	eca-miR-324-3p	-0.13	N/A	Sites in UTR
TPRG1	NM_198485	tumor protein p63 regulated 1	1	0	1	0	0	0	0	0	eca-miR-324-3p	-0.13	N/A	Sites in UTR
PTCD3	NM_017952	Pentatricopeptide repeat domain 3	1	1	0	0	1	0	1	0	eca-miR-324-3p	-0.13	N/A	Sites in UTR
CA7	NM_001014435	carbonic anhydrase VII	1	0	1	0	0	0	0	0	eca-miR-324-3p	-0.13	N/A	Sites in UTR
ETV3	NM_005240	ets variant 3	1	0	0	1	0	0	0	0	eca-miR-324-3p	-0.13	N/A	Sites in UTR
S100PBP	NM_022753	S100P binding protein	1	0	0	1	0	0	0	0	eca-miR-324-3p	-0.13	N/A	Sites in UTR
SSR3	NM_007107	signal sequence receptor, gamma (translocon-associated protein gamma)	1	0	1	0	0	0	0	0	eca-miR-324-3p	-0.13	N/A	Sites in UTR
SNCA	NM_000345	synuclein, alpha (non A4 component of amyloid precursor)	1	0	0	1	0	0	0	0	eca-miR-324-3p	-0.13	N/A	Sites in UTR
PTDSS1	NM_014754	phosphatidylserine synthase 1	1	0	1	0	0	0	0	0	eca-miR-324-3p	-0.13	N/A	Sites in UTR
DNAJB9	NM_012328	DnaJ (Hsp40) homolog, subfamily B, member 9	1	0	0	1	0	0	0	0	eca-miR-324-3p	-0.13	N/A	Sites in UTR
FOPNL	NM_144600	FGFR1OP N-terminal like	1	0	1	0	0	0	0	0	eca-miR-324-3p	-0.13	N/A	Sites in UTR
AP3D1	NM_001077523	adaptor-related protein complex 3, delta 1 subunit	1	0	0	1	0	0	0	0	eca-miR-324-3p	-0.13	N/A	Sites in UTR
SULF1	NM_001128204	sulfatase 1	1	0	1	0	0	0	0	0	eca-miR-324-3p	-0.13	N/A	Sites in UTR
RSBN1	NM_018364	round spermatid basic protein 1	1	1	0	0	1	0	0	1	eca-miR-324-3p	-0.12	N/A	Sites in UTR
MEPCE	NM_001194990	methylphosphate capping enzyme	1	0	1	0	0	0	0	0	eca-miR-324-3p	-0.12	N/A	Sites in UTR
ABHD14B	NM_001146314	abhydrolase domain containing 14B	1	0	0	1	0	0	0	0	eca-miR-324-3p	-0.12	N/A	Sites in UTR
PEG10	NM_001040152	paternally expressed 10	1	0	1	0	0	0	0	0	eca-miR-324-3p	-0.12	N/A	Sites in UTR
MKLN1	NM_001145354	muskelin 1, intracellular mediator containing kelch motifs	1	0	0	1	1	0	0	1	eca-miR-324-3p	-0.12	N/A	Sites in UTR
RIMBP2	NM_015347	RIMS binding protein 2	1	0	0	1	1	0	0	1	eca-miR-324-3p	-0.12	N/A	Sites in UTR
UHRF1BP1	NM_017754	UHRF1 binding protein 1	1	1	0	0	0	0	0	0	eca-miR-324-3p	-0.12	N/A	Sites in UTR
DMTF1	NM_001142326	cyclin D binding myb-like transcription factor 1	1	0	1	0	0	0	0	0	eca-miR-324-3p	-0.12	N/A	Sites in UTR
ECE1	NM_001113347	endothelin converting enzyme 1	1	0	1	0	1	0	1	0	eca-miR-324-3p	-0.12	N/A	Sites in UTR
ADCYAP1R1	NM_001118	adenylate cyclase activating polypeptide 1 (pituitary) receptor type I	2	0	2	0	4	0	1	3	eca-miR-324-3p	-0.12	N/A	Sites in UTR
ATP2B4	NM_001001396	ATPase, Ca++ transporting, plasma membrane 4	1	1	0	0	1	0	1	0	eca-miR-324-3p	-0.11	N/A	Sites in UTR
NFIA	NM_001134673	nuclear factor I/A	1	0	1	0	1	0	0	1	eca-miR-324-3p	-0.11	N/A	Sites in UTR
RIOK2	NM_018343	RIO kinase 2 (yeast)	1	0	1	0	0	0	0	0	eca-miR-324-3p	-0.11	N/A	Sites in UTR
MID2	NM_012216	midline 2	1	0	0	1	0	0	0	0	eca-miR-324-3p	-0.11	N/A	Sites in UTR
FBXW2	NM_012164	F-box and WD repeat domain containing 2	2	1	1	0	1	0	1	0	eca-miR-324-3p	-0.11	N/A	Sites in UTR
DPYSL2	NM_001197293	dihydropyrimidinase-like 2	1	0	0	1	0	0	0	0	eca-miR-324-3p	-0.11	N/A	Sites in UTR
C18orf25	NM_001008239	chromosome 18 open reading frame 25	1	0	0	1	0	0	0	0	eca-miR-324-3p	-0.11	N/A	Sites in UTR
ESRRA	NM_004451	estrogen-related receptor alpha	1	0	1	0	0	0	0	0	eca-miR-324-3p	-0.10	N/A	Sites in UTR
APOLD1	NM_001130415	apolipoprotein L domain containing 1	1	0	1	0	1	0	1	0	eca-miR-324-3p	-0.10	N/A	Sites in UTR
LRRTM3	NM_178011	leucine rich repeat transmembrane neuronal 3	1	0	0	1	0	0	0	0	eca-miR-324-3p	-0.10	N/A	Sites in UTR
FOXJ3	NM_001198850	forkhead box J3	1	0	0	1	0	0	0	0	eca-miR-324-3p	-0.10	N/A	Sites in UTR
SRF	NM_003131	serum response factor (c-fos serum response element-binding transcription factor)	1	0	0	1	1	0	0	1	eca-miR-324-3p	-0.10	N/A	Sites in UTR
FOXN3	NM_001085471	forkhead box N3	1	1	0	0	0	0	0	0	eca-miR-324-3p	-0.10	N/A	Sites in UTR
TIAF1	NM_004740	TGFB1-induced anti-apoptotic factor 1	1	0	1	0	0	0	0	0	eca-miR-324-3p	-0.10	N/A	Sites in UTR
ATG16L1	NM_001190266	ATG16 autophagy related 16-like 1 (S. cerevisiae)	1	0	1	0	0	0	0	0	eca-miR-324-3p	-0.10	N/A	Sites in UTR
C1QTNF3	NM_030945	C1q and tumor necrosis factor related protein 3	1	0	0	1	0	0	0	0	eca-miR-324-3p	-0.10	N/A	Sites in UTR
PLXNA3	NM_017514	plexin A3	1	0	1	0	0	0	0	0	eca-miR-324-3p	-0.10	N/A	Sites in UTR
AAK1	NM_014911	AP2 associated kinase 1	1	0	0	1	3	0	2	1	eca-miR-324-3p	-0.10	N/A	Sites in UTR
NRGN	NM_001126181	neurogranin (protein kinase C substrate, RC3)	1	0	0	1	0	0	0	0	eca-miR-324-3p	-0.10	N/A	Sites in UTR
ANKRD40	NM_052855	ankyrin repeat domain 40	1	0	1	0	0	0	0	0	eca-miR-324-3p	-0.10	N/A	Sites in UTR
XPO4	NM_022459	exportin 4	1	0	0	1	2	0	0	2	eca-miR-324-3p	-0.09	N/A	Sites in UTR
GLUD1	NM_005271	glutamate dehydrogenase 1	1	0	0	1	0	0	0	0	eca-miR-324-3p	-0.09	N/A	Sites in UTR
TAF5L	NM_014409	TAF5-like RNA polymerase II, p300/CBP-associated factor (PCAF)-associated factor, 65kDa	1	0	0	1	0	0	0	0	eca-miR-324-3p	-0.09	N/A	Sites in UTR
CRTC2	NM_181715	CREB regulated transcription coactivator 2	1	0	1	0	0	0	0	0	eca-miR-324-3p	-0.09	N/A	Sites in UTR
MBP	NM_001025081	myelin basic protein	1	0	1	0	0	0	0	0	eca-miR-324-3p	-0.09	N/A	Sites in UTR
SP3	NM_001017371	Sp3 transcription factor	1	0	0	1	0	0	0	0	eca-miR-324-3p	-0.09	N/A	Sites in UTR
LOC100288797	NM_001167670	hypothetical protein LOC100288797	1	0	1	0	0	0	0	0	eca-miR-324-3p	-0.09	N/A	Sites in UTR
IPO5	NM_002271	importin 5	1	0	0	1	0	0	0	0	eca-miR-324-3p	-0.09	N/A	Sites in UTR
NFIB	NM_001190737	nuclear factor I/B	1	1	0	0	0	0	0	0	eca-miR-324-3p	-0.09	N/A	Sites in UTR
GSK3B	NM_001146156	glycogen synthase kinase 3 beta	1	1	0	0	2	0	0	2	eca-miR-324-3p	-0.08	N/A	Sites in UTR
ZBTB43	NM_001135776	zinc finger and BTB domain containing 43	1	1	0	0	1	0	0	1	eca-miR-324-3p	-0.08	N/A	Sites in UTR
ZSWIM6	NM_020928	zinc finger, SWIM-type containing 6	1	0	0	1	0	0	0	0	eca-miR-324-3p	-0.08	N/A	Sites in UTR
HIC2	NM_015094	hypermethylated in cancer 2	1	0	0	1	1	0	1	0	eca-miR-324-3p	-0.08	N/A	Sites in UTR
NAP1L4	NM_005969	nucleosome assembly protein 1-like 4	1	0	0	1	0	0	0	0	eca-miR-324-3p	-0.08	N/A	Sites in UTR
NINJ1	NM_004148	ninjurin 1	1	0	0	1	0	0	0	0	eca-miR-324-3p	-0.08	N/A	Sites in UTR
SETD1A	NM_014712	SET domain containing 1A	1	0	1	0	0	0	0	0	eca-miR-324-3p	-0.08	N/A	Sites in UTR
IQSEC2	NM_001111125	IQ motif and Sec7 domain 2	1	0	1	0	0	0	0	0	eca-miR-324-3p	-0.08	N/A	Sites in UTR
DCUN1D4	NM_001040402	DCN1, defective in cullin neddylation 1, domain containing 4 (S. cerevisiae)	1	0	1	0	1	0	0	1	eca-miR-324-3p	-0.08	N/A	Sites in UTR
KCNK3	NM_002246	potassium channel, subfamily K, member 3	1	0	1	0	1	0	0	1	eca-miR-324-3p	-0.07	N/A	Sites in UTR
CPEB4	NM_030627	cytoplasmic polyadenylation element binding protein 4	1	0	0	1	0	0	0	0	eca-miR-324-3p	-0.07	N/A	Sites in UTR
ADCY5	NM_001199642	adenylate cyclase 5	1	0	0	1	1	0	0	1	eca-miR-324-3p	-0.07	N/A	Sites in UTR
TNRC6B	NM_001024843	trinucleotide repeat containing 6B	1	0	1	0	3	0	1	2	eca-miR-324-3p	-0.07	N/A	Sites in UTR
BAZ2A	NM_013449	bromodomain adjacent to zinc finger domain, 2A	2	0	1	1	0	0	0	0	eca-miR-324-3p	-0.07	N/A	Sites in UTR
RICTOR	NM_152756	RPTOR independent companion of MTOR, complex 2	1	0	0	1	0	0	0	0	eca-miR-324-3p	-0.06	N/A	Sites in UTR
LCNL1	NM_207510	lipocalin-like 1	1	0	0	1	0	0	0	0	eca-miR-324-3p	-0.06	N/A	Sites in UTR
SBNO1	NM_001167856	strawberry notch homolog 1 (Drosophila)	1	1	0	0	0	0	0	0	eca-miR-324-3p	-0.05	N/A	Sites in UTR
RGS16	NM_002928	regulator of G-protein signaling 16	1	1	0	0	1	0	1	0	eca-miR-324-3p	-0.05	N/A	Sites in UTR
ZNF609	NM_015042	zinc finger protein 609	1	0	0	1	2	0	2	0	eca-miR-324-3p	> -0.05	N/A	Sites in UTR
ANKRD52	NM_173595	ankyrin repeat domain 52	1	0	0	1	0	0	0	0	eca-miR-324-3p	-0.04	N/A	Sites in UTR
TANC2	NM_025185	tetratricopeptide repeat, ankyrin repeat and coiled-coil containing 2	1	0	0	1	0	0	0	0	eca-miR-324-3p	-0.04	N/A	Sites in UTR
CBX5	NM_001127321	chromobox homolog 5	1	0	0	1	2	0	1	1	eca-miR-324-3p	> -0.04	N/A	Sites in UTR
PIK3R1	NM_001242466	phosphoinositide-3-kinase, regulatory subunit 1 (alpha)	1	0	1	0	0	0	0	0	eca-miR-324-3p	-0.04	N/A	Sites in UTR
LHFPL4	NM_198560	lipoma HMGIC fusion partner-like 4	1	0	1	0	0	0	0	0	eca-miR-324-3p	-0.04	N/A	Sites in UTR
EXOC5	NM_006544	exocyst complex component 5	1	0	0	1	1	0	0	1	eca-miR-324-3p	-0.03	N/A	Sites in UTR
SCD	NM_005063	stearoyl-CoA desaturase (delta-9-desaturase)	1	1	0	0	0	0	0	0	eca-miR-324-3p	> -0.03	N/A	Sites in UTR
RNMT	NM_003799	RNA (guanine-7-) methyltransferase	1	1	0	0	0	0	0	0	eca-miR-324-3p	> -0.03	N/A	Sites in UTR
HELZ	NM_014877	helicase with zinc finger	1	1	0	0	0	0	0	0	eca-miR-324-3p	> -0.03	N/A	Sites in UTR
IGF2BP1	NM_001160423	insulin-like growth factor 2 mRNA binding protein 1	1	1	0	0	0	0	0	0	eca-miR-324-3p	> -0.03	N/A	Sites in UTR
PLXND1	NM_015103	plexin D1	1	0	1	0	0	0	0	0	eca-miR-324-3p	-0.02	N/A	Sites in UTR
IGF2	NM_000612	insulin-like growth factor 2 (somatomedin A)	1	0	1	0	0	0	0	0	eca-miR-324-3p	> -0.02	N/A	Sites in UTR
KIAA0247	NM_014734	KIAA0247	1	0	1	0	0	0	0	0	eca-miR-324-3p	> -0.02	N/A	Sites in UTR
CPLX2	NM_001008220	complexin 2	1	0	1	0	0	0	0	0	eca-miR-324-3p	> -0.02	N/A	Sites in UTR
GIT1	NM_001085454	G protein-coupled receptor kinase interacting ArfGAP 1	1	0	1	0	0	0	0	0	eca-miR-324-3p	> -0.02	N/A	Sites in UTR
GNL3L	NM_001184819	guanine nucleotide binding protein-like 3 (nucleolar)-like	1	0	1	0	0	0	0	0	eca-miR-324-3p	> -0.02	N/A	Sites in UTR
DCAF17	NM_001164821	DDB1 and CUL4 associated factor 17	1	0	1	0	0	0	0	0	eca-miR-324-3p	> -0.02	N/A	Sites in UTR
RBM33	NM_053043	RNA binding motif protein 33	1	0	1	0	0	0	0	0	eca-miR-324-3p	> -0.02	N/A	Sites in UTR
NR4A3	NM_006981	nuclear receptor subfamily 4, group A, member 3	1	0	0	1	0	0	0	0	eca-miR-324-3p	> -0.01	N/A	Sites in UTR
PRTG	NM_173814	protogenin	1	1	0	0	1	0	0	1	eca-miR-324-3p	> -0.04	N/A	Sites in UTR
GRM1	NM_001114329	glutamate receptor, metabotropic 1	1	0	0	1	0	0	0	0	eca-miR-324-3p	N/A	N/A	Sites in UTR
FILIP1	NM_015687	filamin A interacting protein 1	1	0	1	0	0	0	0	0	eca-miR-324-3p	N/A	N/A	Sites in UTR
NAA20	NM_016100	N(alpha)-acetyltransferase 20, NatB catalytic subunit	1	0	1	0	0	0	0	0	eca-miR-324-3p	N/A	N/A	Sites in UTR

[truncated: 6 more sheets: miR-345-5p, miR-502-5p, miR-675, miR-708, miR-874, miR-92a]
